# Supplementary material for: Evolution-guided mutagenesis of the cytoplasmic incompatibility proteins: Identifying CifA’s complex functional repertoire and new essential regions in CifB
Source: PLoS Pathog. 2020 Aug 19;16(8):e1008794. doi: 10.1371/journal.ppat.1008794 (PMC7458348; doi:10.1371/journal.ppat.1008794)
Supplement: S1 Table — M = male, F = female,+ = Wolbachia-infected, − = Wolbachia uninfected. (XLSX) [file ppat.1008794.s002.xlsx]

## Sheet: S1 Table
Table S1. P values associated with all statistical comparisons made in main and extended data hatch rate and cytology figures. M=male, F=female ,+=Wolbachia infected, −=Wolbachia uninfected.
Figure	Comparison	Summary	P value	Test
Fig 2B	yw[+];yw[-] x yw[-] vs nos:VP16[-];cifA[-];cifB[-] x yw[-]	ns	>0.9999	Kruskal-Wallis with Dunn's multiple correction test
	yw[+];yw[-] x yw[-] vs nos:VP16[-];cifA1[-];cifB[-] x yw[-]	****	<0.0001	Kruskal-Wallis with Dunn's multiple correction test
	yw[+];yw[-] x yw[-] vs nos:VP16[-];cifA2[-];cifB[-] x yw[-]	ns	0.1977	Kruskal-Wallis with Dunn's multiple correction test
	yw[+];yw[-] x yw[-] vs nos:VP16[-];cifA3[-];cifB[-] x yw[-]	****	<0.0001	Kruskal-Wallis with Dunn's multiple correction test
	yw[+];yw[-] x yw[-] vs nos:VP16[-];cifA4[-];cifB[-] x yw[-]	ns	0.7955	Kruskal-Wallis with Dunn's multiple correction test
	yw[+];yw[-] x yw[-] vs nos:VP16[-];cifA[-];cifB[-] x yw[+]	****	<0.0001	Kruskal-Wallis with Dunn's multiple correction test
	nos:VP16[-];cifA[-];cifB[-] x yw[-] vs nos:VP16[-];cifA1[-];cifB[-] x yw[-]	****	<0.0001	Kruskal-Wallis with Dunn's multiple correction test
	nos:VP16[-];cifA[-];cifB[-] x yw[-] vs nos:VP16[-];cifA2[-];cifB[-] x yw[-]	***	0.0006	Kruskal-Wallis with Dunn's multiple correction test
	nos:VP16[-];cifA[-];cifB[-] x yw[-] vs nos:VP16[-];cifA3[-];cifB[-] x yw[-]	****	<0.0001	Kruskal-Wallis with Dunn's multiple correction test
	nos:VP16[-];cifA[-];cifB[-] x yw[-] vs nos:VP16[-];cifA4[-];cifB[-] x yw[-]	ns	>0.9999	Kruskal-Wallis with Dunn's multiple correction test
	nos:VP16[-];cifA[-];cifB[-] x yw[-] vs nos:VP16[-];cifA[-];cifB[-] x yw[+]	****	<0.0001	Kruskal-Wallis with Dunn's multiple correction test
	nos:VP16[-];cifA1[-];cifB[-] x yw[-]vs nos:VP16[-];cifA2[-];cifB[-] x yw[-]	**	0.0015	Kruskal-Wallis with Dunn's multiple correction test
	nos:VP16[-];cifA1[-];cifB[-] x yw[-]vs nos:VP16[-];cifA3[-];cifB[-] x yw[-]	ns	>0.9999	Kruskal-Wallis with Dunn's multiple correction test
	nos:VP16[-];cifA1[-];cifB[-] x yw[-]vs nos:VP16[-];cifA4[-];cifB[-] x yw[-]	****	<0.0001	Kruskal-Wallis with Dunn's multiple correction test
	nos:VP16[-];cifA1[-];cifB[-] x yw[-]vs nos:VP16[-];cifA[-];cifB[-] x yw[+]	ns	>0.9999	Kruskal-Wallis with Dunn's multiple correction test
	nos:VP16[-];cifA2[-];cifB[-] x yw[-] vs nos:VP16[-];cifA3[-];cifB[-] x yw[-]	**	0.0016	Kruskal-Wallis with Dunn's multiple correction test
	nos:VP16[-];cifA2[-];cifB[-] x yw[-] vs nos:VP16[-];cifA4[-];cifB[-] x yw[-]	****	<0.0001	Kruskal-Wallis with Dunn's multiple correction test
	nos:VP16[-];cifA2[-];cifB[-] x yw[-] vs nos:VP16[-];cifA[-];cifB[-] x yw[+]	***	0.0001	Kruskal-Wallis with Dunn's multiple correction test
	nos:VP16[-];cifA3[-];cifB[-] x yw[-] vs nos:VP16[-];cifA4[-];cifB[-] x yw[-]	****	<0.0001	Kruskal-Wallis with Dunn's multiple correction test
	nos:VP16[-];cifA3[-];cifB[-] x yw[-] vs nos:VP16[-];cifA[-];cifB[-] x yw[+]	ns	>0.9999	Kruskal-Wallis with Dunn's multiple correction test
	nos:VP16[-];cifA4[-];cifB[-] x yw[-]vs nos:VP16[-];cifA[-];cifB[-] x yw[+]	****	<0.0001	Kruskal-Wallis with Dunn's multiple correction test
Fig 2C	nos:VP16[-];cifA[-];cifB[-] x nos:VP16[-];yw[-] vs nos:VP16[-];cifA[-];cifB[-] x nos:VP16[-];cifA[-]	****	<0.0001	Kruskal-Wallis with Dunn's multiple correction test
	nos:VP16[-];cifA[-];cifB[-] x nos:VP16[-];yw[-] vs nos:VP16[-];cifA[-];cifB[-] x nos:VP16[-];cifA1[-]	ns	>0.9999	Kruskal-Wallis with Dunn's multiple correction test
	nos:VP16[-];cifA[-];cifB[-] x nos:VP16[-];yw[-] vs nos:VP16[-];cifA[-];cifB[-] x nos:VP16[-];cifA2[-]	*	0.0277	Kruskal-Wallis with Dunn's multiple correction test
	nos:VP16[-];cifA[-];cifB[-] x nos:VP16[-];yw[-] vs nos:VP16[-];cifA[-];cifB[-] x nos:VP16[-];cifA3[-]	****	<0.0001	Kruskal-Wallis with Dunn's multiple correction test
	nos:VP16[-];cifA[-];cifB[-] x nos:VP16[-];yw[-] vs nos:VP16[-];cifA[-];cifB[-] x nos:VP16[-];cifA4[-]	****	<0.0001	Kruskal-Wallis with Dunn's multiple correction test
	nos:VP16[-];cifA[-];cifB[-] x nos:VP16[-];cifA[-] vs nos:VP16[-];cifA[-];cifB[-] x nos:VP16[-];cifA1[-]	****	<0.0001	Kruskal-Wallis with Dunn's multiple correction test
	nos:VP16[-];cifA[-];cifB[-] x nos:VP16[-];cifA[-] vs nos:VP16[-];cifA[-];cifB[-] x nos:VP16[-];cifA2[-]	*	0.039	Kruskal-Wallis with Dunn's multiple correction test
	nos:VP16[-];cifA[-];cifB[-] x nos:VP16[-];cifA[-] vs nos:VP16[-];cifA[-];cifB[-] x nos:VP16[-];cifA3[-]	ns	>0.9999	Kruskal-Wallis with Dunn's multiple correction test
	nos:VP16[-];cifA[-];cifB[-] x nos:VP16[-];cifA[-] vs nos:VP16[-];cifA[-];cifB[-] x nos:VP16[-];cifA4[-]	ns	0.3039	Kruskal-Wallis with Dunn's multiple correction test
	nos:VP16[-];cifA[-];cifB[-] x nos:VP16[-];cifA1[-]vs nos:VP16[-];cifA[-];cifB[-] x nos:VP16[-];cifA2[-]	*	0.0307	Kruskal-Wallis with Dunn's multiple correction test
	nos:VP16[-];cifA[-];cifB[-] x nos:VP16[-];cifA1[-]vs nos:VP16[-];cifA[-];cifB[-] x nos:VP16[-];cifA3[-]	****	<0.0001	Kruskal-Wallis with Dunn's multiple correction test
	nos:VP16[-];cifA[-];cifB[-] x nos:VP16[-];cifA1[-]vs nos:VP16[-];cifA[-];cifB[-] x nos:VP16[-];cifA4[-]	****	<0.0001	Kruskal-Wallis with Dunn's multiple correction test
	nos:VP16[-];cifA[-];cifB[-] x nos:VP16[-];cifA2[-]vs nos:VP16[-];cifA[-];cifB[-] x nos:VP16[-];cifA3[-]	**	0.0012	Kruskal-Wallis with Dunn's multiple correction test
	nos:VP16[-];cifA[-];cifB[-] x nos:VP16[-];cifA2[-]vs nos:VP16[-];cifA[-];cifB[-] x nos:VP16[-];cifA4[-]	****	<0.0001	Kruskal-Wallis with Dunn's multiple correction test
	nos:VP16[-];cifA[-];cifB[-] x nos:VP16[-];cifA3[-]vs nos:VP16[-];cifA[-];cifB[-] x nos:VP16[-];cifA4[-]	ns	>0.9999	Kruskal-Wallis with Dunn's multiple correction test
Fig 3B	yw[+];yw[-] x yw[-] vsnos:VP16[-];cifA[-];cifB[-] x yw[-]	ns	>0.9999	Kruskal-Wallis with Dunn's multiple correction test
	yw[+];yw[-] x yw[-] vsnos:VP16[-];cifA[-];cifB1[-] x yw[-]	****	<0.0001	Kruskal-Wallis with Dunn's multiple correction test
	yw[+];yw[-] x yw[-] vsnos:VP16[-];cifA[-];cifB2[-] x yw[-]	****	<0.0001	Kruskal-Wallis with Dunn's multiple correction test
	yw[+];yw[-] x yw[-] vsnos:VP16[-];cifA[-];cifB3[-] x yw[-]	****	<0.0001	Kruskal-Wallis with Dunn's multiple correction test
	yw[+];yw[-] x yw[-] vsnos:VP16[-];cifA[-];cifB4[-] x yw[-]	****	<0.0001	Kruskal-Wallis with Dunn's multiple correction test
	yw[+];yw[-] x yw[-] vsnos:VP16[-];cifA[-];cifB[-] x yw[+]	****	<0.0001	Kruskal-Wallis with Dunn's multiple correction test
	nos:VP16[-];cifA[-];cifB[-] x yw[-]vsnos:VP16[-];cifA[-];cifB1[-] x yw[-]	****	<0.0001	Kruskal-Wallis with Dunn's multiple correction test
	nos:VP16[-];cifA[-];cifB[-] x yw[-]vsnos:VP16[-];cifA[-];cifB2[-] x yw[-]	****	<0.0001	Kruskal-Wallis with Dunn's multiple correction test
	nos:VP16[-];cifA[-];cifB[-] x yw[-]vsnos:VP16[-];cifA[-];cifB3[-] x yw[-]	****	<0.0001	Kruskal-Wallis with Dunn's multiple correction test
	nos:VP16[-];cifA[-];cifB[-] x yw[-]vsnos:VP16[-];cifA[-];cifB4[-] x yw[-]	****	<0.0001	Kruskal-Wallis with Dunn's multiple correction test
	nos:VP16[-];cifA[-];cifB[-] x yw[-]vsnos:VP16[-];cifA[-];cifB[-] x yw[+]	****	<0.0001	Kruskal-Wallis with Dunn's multiple correction test
	nos:VP16[-];cifA[-];cifB1[-] x yw[-]vsnos:VP16[-];cifA[-];cifB2[-] x yw[-]	ns	>0.9999	Kruskal-Wallis with Dunn's multiple correction test
	nos:VP16[-];cifA[-];cifB1[-] x yw[-]vsnos:VP16[-];cifA[-];cifB3[-] x yw[-]	ns	>0.9999	Kruskal-Wallis with Dunn's multiple correction test
	nos:VP16[-];cifA[-];cifB1[-] x yw[-]vsnos:VP16[-];cifA[-];cifB4[-] x yw[-]	ns	0.4359	Kruskal-Wallis with Dunn's multiple correction test
	nos:VP16[-];cifA[-];cifB1[-] x yw[-]vsnos:VP16[-];cifA[-];cifB[-] x yw[+]	ns	>0.9999	Kruskal-Wallis with Dunn's multiple correction test
	nos:VP16[-];cifA[-];cifB2[-] x yw[-]vsnos:VP16[-];cifA[-];cifB3[-] x yw[-]	ns	>0.9999	Kruskal-Wallis with Dunn's multiple correction test
	nos:VP16[-];cifA[-];cifB2[-] x yw[-]vsnos:VP16[-];cifA[-];cifB4[-] x yw[-]	ns	>0.9999	Kruskal-Wallis with Dunn's multiple correction test
	nos:VP16[-];cifA[-];cifB2[-] x yw[-]vsnos:VP16[-];cifA[-];cifB[-] x yw[+]	ns	>0.9999	Kruskal-Wallis with Dunn's multiple correction test
	nos:VP16[-];cifA[-];cifB3[-] x yw[-]vsnos:VP16[-];cifA[-];cifB4[-] x yw[-]	ns	>0.9999	Kruskal-Wallis with Dunn's multiple correction test
	nos:VP16[-];cifA[-];cifB3[-] x yw[-]vsnos:VP16[-];cifA[-];cifB[-] x yw[+]	ns	>0.9999	Kruskal-Wallis with Dunn's multiple correction test
	nos:VP16[-];cifA[-];cifB4[-] x yw[-]vsnos:VP16[-];cifA[-];cifB[-] x yw[+]	ns	>0.9999	Kruskal-Wallis with Dunn's multiple correction test
