# Supplementary material for: Evolution-guided mutagenesis of the cytoplasmic incompatibility proteins: Identifying CifA’s complex functional repertoire and new essential regions in CifB
Source: PLoS Pathog. 2020 Aug 19;16(8):e1008794. doi: 10.1371/journal.ppat.1008794 (PMC7458348; doi:10.1371/journal.ppat.1008794)
Supplement: S2 Table — (XLSX) [file ppat.1008794.s003.xlsx]

## Sheet: S2 Table
Table S2. Protein structural prediction software I-TASSER identifies homologous protein domains found in all of our Cif homologs, and those that differ.
Query	PDB Hits	Presence	Classification
CifA	1vt4	All	Apoptosis
	2pff	All	Transferase
	4um2A	All	Telomerase-binding protein
	4y21A	All	Exocytosis
	5lj3A	All but CifA2	Splicing
	5voxP	All	Hydrolase
	1ldjA	CifA1, CifA2	Ligase
	5a9qA	CifA2	Transport protein
	5ctqA	CifA2	Immune system nuclear protein RNA binding protein
	1vt4A	CifA3	Apoptosis
	4n5aA	CifA3	Protein binding
	4pjwA	CifA4	Cell cycle
CifB	5ijoJ	All	Transport protein
	2oivA	CifB	Hydrolase
	5yz0A	CifB	Cell cycle
	1euv	All	Hydrolase
	5ham	All	Hydrolase
	2xphA	All but cifB1	Hydrolase
	3j3iA	All	Virus
	5yfpB	All	Exocytosis
	6edoA	All but cifB	Motor protein
	3iayA	cifB3	Transferase/DNA
