# Supplementary material for: Evolution-guided mutagenesis of the cytoplasmic incompatibility proteins: Identifying CifA’s complex functional repertoire and new essential regions in CifB
Source: PLoS Pathog. 2020 Aug 19;16(8):e1008794. doi: 10.1371/journal.ppat.1008794 (PMC7458348; doi:10.1371/journal.ppat.1008794)
Supplement: S3 Table — (XLSX) [file ppat.1008794.s004.xlsx]

## Sheet: S3 Table
Table S3. Nucleotide and protein sequences used in this study.
Locus	Sequence Type	Sequence
cifA	Wild-type nucleotide	ATGCCAATAGAAACAAAACGTCAGGCTGAAGTGCTTAAAAAGCTACAAGATGTGATAAAACATACAGATCGTGACATTGCGGCTGGAAGAAAGTTAGCTATTAAAAGGTGGGTCGAGACCTATATAGAGTATATCAAACTTTTTAAGGATGATAAGCTGGAATTCTTATATAATGTTTTTCGAGATGAAGGTTGTTGGTTAGGTACAAGGTTAAATAATACTGTTTTAGGTCAGAAATTGACTGAAGAGAAAATAGGAGAAATCGATAACCCACTACCAAGGTATGGTATGGCATCTAGGTACTGTATAACGGGCAAGATAGGTGATTTTTTCAACAAACAGTTTGTACTCTCTAGAGGTCAATTTACTTCAGAAGAGGTAGATAGTCAAGGTAATCCG…
cifA	Codon optimized nucleotide	ATGCCCATTGAGACAAAGCGCCAGGCCGAGGTGCTGAAGAAGCTGCAGGATGTGATTAAGCATACAGACCGCGATATTGCCGCCGGACGCAAGCTGGCCATCAAGCGCTGGGTGGAGACATACATCGAGTATATTAAGCTGTTCAAGGATGACAAGCTGGAGTTCCTGTACAACGTGTTTCGCGACGAGGGATGCTGGCTGGGCACCCGCCTGAACAATACGGTGCTGGGACAGAAGCTGACCGAGGAGAAGATCGGCGAGATTGATAATCCACTGCCACGCTACGGAATGGCCTCCCGCTATTGCATCACAGGAAAGATTGGCGACTTCTTTAACAAGCAGTTCGTGCTGTCCCGCGGACAGTTTACCTCGGAGGAGGTGGATAGTCAGGGCAACCCA…
cifA1	Codon optimized nucleotide	ATGCCAATCGAGACCAAGCGCCAGGCCGAGGTGCTGAAGAAGCTGCAGGATGTGATCAAGCACACCGATCGCGACATTGCCGCCGGACGCAAGCTGGCCATCAAGCGCTGGGTGGAGACCTACATCGAGTACATCAAGCTGTTCAAGGATGACAAGCTGGAGTTCCTGTACAACGTGTTCCGCGATGAGGGAGCCGCCCTGGGCACCCGCCTGAACAATACCGTGCTGGGCCAGAAGCTGACCGAGGAGAAGATCGGCGAGATCGATAATCCGCTGCCCCGCTACGGAATGGCCTCCCGCTACTGCATCACCGGCAAGATCGGCGACTTCTTCAACAAGCAGTTCGTGCTGTCCCGCGGACAGTTCACCTCCGAGGAGGTGGATAGCCAGGGCAACCCA…
cifA2	Codon optimized nucleotide	ATGCCAATCGAGACCAAGCGCCAGGCCGAGGTGCTGAAGAAGCTGCAGGATGTGATCAAGCACACCGATCGCGACATTGCCGCCGGACGCAAGCTGGCCATCAAGCGCTGGGTGGAGACCTACATCGAGTACATCAAGCTGTTCAAGGATGACAAGCTGGAGTTCCTGTACAACGTGTTCCGCGATGAGGGATGCTGGCTGGGCACCCGCCTGAACAATACCGTGCTGGGCCAGAAGCTGACCGAGGAGAAGATCGGCGAGATCGATAATCCGCTGCCCCGCTACGGAATGGCCTCCCGCTACTGCATCACCGGCAAGATCGGCGACTTCTTCAACAAGCAGTTCGTGCTGTCCCGCGGACAGTTCACCTCCGAGGAGGTGGATAGCCAGGGCAACCCA…
cifA3	Codon optimized nucleotide	ATGCCAATCGAGACCAAGCGCCAGGCCGAGGTGCTGAAGAAGCTGCAGGATGTGATCAAGCACACCGATCGCGACATTGCCGCCGGACGCAAGCTGGCCATCAAGCGCTGGGTGGAGACCTACATCGAGTACATCAAGCTGTTCAAGGATGACAAGCTGGAGTTCCTGTACAACGTGTTCCGCGATGAGGGATGCTGGCTGGGCACCCGCCTGAACAATACCGTGCTGGGCCAGAAGCTGACCGAGGAGAAGATCGGCGAGATCGATAATCCGCTGCCCCGCTACGGAATGGCCTCCCGCTACTGCATCACCGGCAAGATCGGCGACTTCTTCAACAAGCAGTTCGTGCTGTCCCGCGGACAGTTCACCTCCGAGGAGGTGGATAGCCAGGGCAACCCA…
cifA4	Codon optimized nucleotide	ATGCCAATCGAGACCAAGCGCCAGGCCGAGGTGCTGAAGAAGCTGCAGGATGTGATCAAGCACACCGATCGCGACATTGCCGCCGGACGCAAGCTGGCCATCAAGCGCTGGGTGGAGACCTACATCGAGTACATCAAGCTGTTCAAGGATGACAAGCTGGAGTTCCTGTACAACGTGTTCCGCGATGAGGGATGCTGGCTGGGCACCCGCCTGAACAATACCGTGCTGGGCCAGAAGCTGACCGAGGAGAAGATCGGCGAGATCGATAATCCGCTGCCCCGCTACGGAATGGCCTCCCGCTACTGCATCACCGGCAAGATCGGCGACTTCTTCAACAAGCAGTTCGTGCTGTCCCGCGGACAGTTCACCTCCGAGGAGGTGGATAGCCAGGGCAACCCA…
cifB	Wild-type nucleotide	GTGGATGGAGATCTTGATGGTTTTAGACAAGAGTTTGAATCCTTTTTAGATCAATGTCCATTTTTCTTGTATCATGTAAGTACAGGACGTTTCCTTCCTGTATTCTTTTTCAGTATGTTTGCTACTGCTCATGATGCTAATATCTTAAAAGCAAATGAGAGAGTGTATTTTCGTTTTGATAATCATGGTATTGATACAGGTGGTAGAAATAGAAATACAGGGAACCTAAAAGTCGCTGTTTATCATGACGGACAGCAAGTTGTCAGATGCTACAGTATTTCTGATCGTCTTAATAGTGATGGGTTAAGGTTCAGTACAAGGGAAAGAAATGCTCTAGTGCGAGAGATTAGAGGGCAAAATCCAAATTTAAGGGAAGAAGACCTAAATTTTGAGCAATAC…
cifB	Codon optimized nucleotide	ATGGACGGAGACCTGGACGGCTTTCGCCAGGAGTTTGAGAGTTTTCTGGATCAGTGCCCCTTCTTTCTGTATCATGTGAGCACGGGACGCTTTCTGCCCGTGTTCTTTTTCAGCATGTTCGCCACGGCCCATGACGCCAATATTCTGAAGGCCAACGAGCGCGTGTACTTTCGCTTCGACAATCACGGCATCGATACGGGCGGACGCAATCGCAACACAGGAAACCTGAAGGTGGCCGTGTACCATGATGGCCAGCAGGTGGTGCGCTGCTATAGCATTTCCGACCGCCTGAATAGCGATGGACTGCGCTTCTCCACGCGCGAGCGCAACGCCCTGGTGCGCGAGATCCGCGGCCAGAATCCGAACCTGCGCGAGGAGGACCTGAACTTCGAGCAGTAC…
cifB1	Codon optimized nucleotide	ATGGATGGCGACCTGGATGGCTTCCGCCAGGAGTTCGAGAGCTTCCTGGATCAGTGCCCCTTCTTCCTGTACCACGTGTCCACCGGACGCTTCCTGCCCGTGTTCTTCTTCAGCATGTTCGCCACCGCCCACGACGCCAATATCCTGAAGGCCAACGAGCGCGTGTACTTCCGCTTCGATAATCACGGAATTGACACCGGCGGCCGCAATCGCAACACCGGAAACCTGAAGGTGGCCGTGTACCACGATGGCCAGCAGGTGGTGCGCTGCTACTCGATCAGCGATCGCCTGAATTCGGATGGACTGCGCTTCTCGACCCGCGAGCGCAATGCCCTGGTGCGCGAGATCCGCGGCCAGAATCCCAACCTGCGCGAGGAGGACCTGAACTTCGAGCAGTAC…
cifB2	Codon optimized nucleotide	ATGGATGGCGACCTGGATGGCTTCCGCCAGGAGTTCGAGAGCTTCCTGGATCAGTGCCCCTTCTTCCTGTACCACGTGTCCACCGGACGCTTCCTGCCCGTGTTCTTCTTCAGCATGTTCGCCACCGCCCACGACGCCAATATCCTGAAGGCCAACGAGCGCGTGTACTTCCGCTTCGATAATCACGGAATTGACACCGGCGGCCGCAATCGCAACACCGGAAACCTGAAGGTGGCCGTGTACCACGATGGCCAGCAGGTGGTGCGCTGCTACTCGATCAGCGATCGCCTGAATTCGGATGGACTGCGCTTCTCGACCCGCGAGCGCAATGCCCTGGTGCGCGAGATCCGCGGCCAGAATCCCAACCTGCGCGAGGAGGACCTGAACTTCGAGCAGTAC…
cifB3	Codon optimized nucleotide	ATGGATGGCGACCTGGATGGCTTCCGCCAGGAGTTCGAGAGCTTCCTGGATCAGTGCCCCTTCTTCCTGTACCACGTGTCCACCGGACGCTTCCTGCCCGTGTTCTTCTTCAGCATGTTCGCCACCGCCCACGACGCCAATATCCTGAAGGCCAACGAGCGCGTGTACTTCCGCTTCGATAATCACGGAATTGACACCGGCGGCCGCAATCGCAACACCGGAAACCTGAAGGTGGCCGTGTACCACGATGGCCAGCAGGTGGTGCGCTGCTACTCGATCAGCGATCGCCTGAATTCGGATGGACTGCGCTTCTCGACCCGCGAGCGCAATGCCCTGGTGCGCGAGATCCGCGGCCAGAATCCCAACCTGCGCGAGGAGGACCTGAACTTCGAGCAGTAC…
cifB4	Codon optimized nucleotide	ATGGATGGCGACCTGGATGGCTTCCGCCAGGAGTTCGAGAGCTTCCTGGATCAGTGCCCCTTCTTCCTGTACCACGTGTCCACCGGACGCTTCCTGCCCGTGTTCTTCTTCAGCATGTTCGCCACCGCCCACGACGCCAATATCCTGAAGGCCAACGAGCGCGTGTACTTCCGCTTCGATAATCACGGAATTGACACCGGCGGCCGCAATCGCAACACCGGAAACCTGAAGGTGGCCGTGTACCACGATGGCCAGCAGGTGGTGCGCTGCTACTCGATCAGCGATCGCCTGAATTCGGATGGACTGCGCTTCTCGACCCGCGAGCGCAATGCCCTGGTGCGCGAGATCCGCGGCCAGAATCCCAACCTGCGCGAGGAGGACCTGAACTTCGAGCAGTAC…
cifA	Amino Acid	MPIETKRQAEVLKKLQDVIKHTDRDIAAGRKLAIKRWVETYIEYIKLFKDDKLEFLYNVFRDEGCWLGTRLNNTVLGQKLTEEKIGEIDNPLPRYGMASRYCITGKIGDFFNKQFVLSRGQFTSEEVDSQGNPISDQYVRNILLSSMKRNGPVFDFWIDRESGELKKYDAVEGFDSTVKLKWSEGVEYFYNQLEEKDKEKKLTEAIVALSRPQSVKRDAPILDFCVRNIGDKDTLLQKLLQKDKGVYFLLAELIESCFFDTVHDLVQCWCYKGVSAGGDCSDKIFSQQDYELFLYSLSNVMLKNPELSVQARSLIMEIWKCERFAEYRETSVNTSNYTVPIKSVLGGLIINWKREDVCKPDREIEKEEILDMISFAKGCFPEKFDLFKEVMIENLRICG…
cifA1	Amino Acid	MPIETKRQAEVLKKLQDVIKHTDRDIAAGRKLAIKRWVETYIEYIKLFKDDKLEFLYNVFRDEGAALGTRLNNTVLGQKLTEEKIGEIDNPLPRYGMASRYCITGKIGDFFNKQFVLSRGQFTSEEVDSQGNPISDQYVRNILLSSMKRNGPVFDFWIDRESGELKKYDAVEGFDSTVKLKWSEGVEYFYNQLEEKDKEKKLTEAIVALSRPQSVKRDAPILDFCVRNIGDKDTLLQKLLQKDKGVYFLLAELIESCFFDTVHDLVQCWCYKGVSAGGDCSDKIFSQQDYELFLYSLSNVMLKNPELSVQARSLIMEIWKCERFAEYRETSVNTSNYTVPIKSVLGGLIINWKREDVCKPDREIEKEEILDMISFAKGCFPEKFDLFKEVMIENLRICG…
cifA2	Amino Acid	MPIETKRQAEVLKKLQDVIKHTDRDIAAGRKLAIKRWVETYIEYIKLFKDDKLEFLYNVFRDEGCWLGTRLNNTVLGQKLTEEKIGEIDNPLPRYGMASRYCITGKIGDFFNKQFVLSRGQFTSEEVDSQGNPISDQYVRNILLSSMKRNGPVFDFWIDRESGELKKYDAVEGFDSTVKLKWSEGVEYAANQLEEKDKEKKLTEAIVALSRPQSVKRDAPILDFCVRNIGDKDTLLQKLLQKDKGVYFLLAELIESCFFDTVHDLVQCWCYKGVSAGGDCSDKIFSQQDYELFLYSLSNVMLKNPELSVQARSLIMEIWKCERFAEYRETSVNTSNYTVPIKSVLGGLIINWKREDVCKPDREIEKEEILDMISFAKGCFPEKFDLFKEVMIENLRICG…
cifA3	Amino Acid	MPIETKRQAEVLKKLQDVIKHTDRDIAAGRKLAIKRWVETYIEYIKLFKDDKLEFLYNVFRDEGCWLGTRLNNTVLGQKLTEEKIGEIDNPLPRYGMASRYCITGKIGDFFNKQFVLSRGQFTSEEVDSQGNPISDQYVRNILLSSMKRNGPVFDFWIDRESGELKKYDAVEGFDSTVKLKWSEGVEYFYNQLEEKDKEKKLTEAIVALSRPQSVKRDAPILDFCVRNIGDKDTLLQKLLQKDKGVYFLLAELIESCFFDTVHDLVQCWCYKGVSAGGDCSDKIFSQQDYELFLYSAANVMLKNPELSVQARSLIMEIWKCERFAEYRETSVNTSNYTVPIKSVLGGAAINWKREDVCKPDREIEKEEILDMISFAKGCFPEKFDLFKEVMIENLRICG…
cifA4	Amino Acid	MPIETKRQAEVLKKLQDVIKHTDRDIAAGRKLAIKRWVETYIEYIKLFKDDKLEFLYNVFRDEGCWLGTRLNNTVLGQKLTEEKIGEIDNPLPRYGMASRYCITGKIGDFFNKQFVLSRGQFTSEEVDSQGNPISDQYVRNILLSSMKRNGPVFDFWIDRESGELKKYDAVEGFDSTVKLKWSEGVEYFYNQLEEKDKEKKLTEAIVALSRPQSVKRDAPILDFCVRNIGDKDTLLQKLLQKDKGVYFLLAELIESCFFDTVHDLVQCWCYKGVSAGGDCSDKIFSQQDYELFLYSLSNVMLKNPELSVQARSLIMEIWKCERFAEYRETSVNTSNYTVPIKSVLGGLIINWKREDVCKPDREIEKEEILDMISFAKGCFPEKFDLFKEVMIENLRICG…
cifB	Amino Acid	MDGDLDGFRQEFESFLDQCPFFLYHVSTGRFLPVFFFSMFATAHDANILKANERVYFRFDNHGIDTGGRNRNTGNLKVAVYHDGQQVVRCYSISDRLNSDGLRFSTRERNALVREIRGQNPNLREEDLNFEQYKVCMHGKGKSQGEAIATVFEVIREKDSQGRDRFAKYSASEISLLRHIERNRLNGINAPAPRSLLTVKEIGSIRLNQDQRVQLGHLVNFVQVAPGQQGIFSFMEVLASNQKINIERGINEGILPYITRIYRSYLGSLQNDIQNRSQKFESHGFFLGLLANFIHLYTIDIDLDLSPGNSYVAFLICHQAERENIPIVINVTRWRTSSDIALNRARADAKRLHVSSFISIHTESRNAVCIGLNFNLNIDPFSIDTVEFLENRFPLVQRL…
cifB1	Amino Acid	MDGDLDGFRQEFESFLDQCPFFLYHVSTGRFLPVFFFSMFATAHDANILKANERVYFRFDNHGIDTGGRNRNTGNLKVAVYHDGQQVVRCYSISDRLNSDGLRFSTRERNALVREIRGQNPNLREEDLNFEQYKVCMHGKGKSQGEAIATVFEVIREKDSQGRDRFAKYSASEISLLRHIERNRLNGINAPAPRSLLTVKEIGSIRLNQDQRVQLGHLVNAVQVAPGQQGIFSFMEVAASNQKINIERGINEGILPYITRIYRSYLGSLQNDIQNRSQKFESHGFFLGLLANFIHLYTIDIDLDLSPGNSYVAFLICHQAERENIPIVINVTRWRTSSDIALNRARADAKRLHVSSFISIHTESRNAVCIGLNFNLNIDPFSIDTVEFLENRFPLVQRL…
cifB2	Amino Acid	MDGDLDGFRQEFESFLDQCPFFLYHVSTGRFLPVFFFSMFATAHDANILKANERVYFRFDNHGIDTGGRNRNTGNLKVAVYHDGQQVVRCYSISDRLNSDGLRFSTRERNALVREIRGQNPNLREEDLNFEQYKVCMHGKGKSQGEAIATVFEVIREKDSQGRDRFAKYSASEISLLRHIERNRLNGINAPAPRSLLTVKEIGSIRLNQDQRVQLGHLVNFVQVAPGQQGIFSFMEVLASNQKINIERGINEGILPYITRIYRSYLGSLQNDIQNRSQKFESHGFFLGLLANFIHLYTIDIDLDLSPGNSYVAFLICHQAERENIPIVINVTRWRTSSDIAANRGRADAKRLHVSSFISIHTESRNAVCIGLNFNLNIDPFSIDTVEFLENRFPLVQRL…
cifB3	Amino Acid	MDGDLDGFRQEFESFLDQCPFFLYHVSTGRFLPVFFFSMFATAHDANILKANERVYFRFDNHGIDTGGRNRNTGNLKVAVYHDGQQVVRCYSISDRLNSDGLRFSTRERNALVREIRGQNPNLREEDLNFEQYKVCMHGKGKSQGEAIATVFEVIREKDSQGRDRFAKYSASEISLLRHIERNRLNGINAPAPRSLLTVKEIGSIRLNQDQRVQLGHLVNFVQVAPGQQGIFSFMEVLASNQKINIERGINEGILPYITRIYRSYLGSLQNDIQNRSQKFESHGFFLGLLANFIHLYTIDIDLDLSPGNSYVAFLICHQAERENIPIVINVTRWRTSSDIALNRARADAKRLHVSSFISIHTESRNAVCIGLNFNLNIDPFSIDTVEFLENRFPLVQRL…
cifB4	Amino Acid	MDGDLDGFRQEFESFLDQCPFFLYHVSTGRFLPVFFFSMFATAHDANILKANERVYFRFDNHGIDTGGRNRNTGNLKVAVYHDGQQVVRCYSISDRLNSDGLRFSTRERNALVREIRGQNPNLREEDLNFEQYKVCMHGKGKSQGEAIATVFEVIREKDSQGRDRFAKYSASEISLLRHIERNRLNGINAPAPRSLLTVKEIGSIRLNQDQRVQLGHLVNFVQVAPGQQGIFSFMEVLASNQKINIERGINEGILPYITRIYRSYLGSLQNDIQNRSQKFESHGFFLGLLANFIHLYTIDIDLDLSPGNSYVAFLICHQAERENIPIVINVTRWRTSSDIALNRARADAKRLHVSSFISIHTESRNAVCIGLNFNLNIDPFSIDTVEFLENRFPLVQRL…
