# Supplementary material for: Evolution-guided mutagenesis of the cytoplasmic incompatibility proteins: Identifying CifA’s complex functional repertoire and new essential regions in CifB
Source: PLoS Pathog. 2020 Aug 19;16(8):e1008794. doi: 10.1371/journal.ppat.1008794 (PMC7458348; doi:10.1371/journal.ppat.1008794)
Supplement: S1 Data — (XLSX) [file ppat.1008794.s006.xlsx]

## Sheet: Fig2B
Figure 2B - Samples with fewer than 25 embryos were removed from analysis. Rationale described in methods. 0hr count and 30 hr count as the number of unhatched embryos.
	Father (♀x♂)	Mother (♀x♂)		Cross: A				Cross: B				Cross: C				Cross: D				Cross: E				Cross: F				Cross: G
Cross ID	Father	Mother		0 Hr Count	30 Hr Count	% Hatching		0 Hr Count	30 Hr Count	% Hatching		0 Hr Count	30 Hr Count	% Hatching		0 Hr Count	30 Hr Count	% Hatching		0 Hr Count	30 Hr Count	% Hatching		0 Hr Count	30 Hr Count	% Hatching		0 Hr Count	30 Hr Count	% Hatching
a	yw[+];yw[-]	yw[-]		78	76	2.5641		152	151	0.657895		84	6	92.8571		76	42	44.7368		87	3	96.5517		68	68	0		76	2	97.3684
b	nos:VP16[-];cifA[-];cifB[-]	yw[-]		77	71	7.79221		92	89	3.26087		77	4	94.8052		72	17	76.3889		82	2	97.561		65	65	0		74	1	98.6486
c	nos:VP16[-];cifA1[-];cifB[-]	yw[-]		77	57	25.974		83	71	14.4578		72	7	90.2778		69	9	86.9565		74	3	95.9459		64	64	0		70	0	100
d	nos:VP16[-];cifA2[-];cifB[-]	yw[-]		71	64	9.85915		82	82	0		71	0	100		68	33	51.4706		67	2	97.0149		63	63	0		70	1	98.5714
e	nos:VP16[-];cifA3[-];cifB[-]	yw[-]		70	40	42.8571		79	78	1.26582		68	6	91.1765		67	32	52.2388		66	5	92.4242		60	60	0		69	3	95.6522
f	nos:VP16[-];cifA4[-];cifB[-]	yw[-]		70	50	28.5714		79	74	6.32911		68	1	98.5294		65	26	60		66	2	96.9697		59	59	0		65	3	95.3846
g	nos:VP16[-];cifA[-];cifB[-]	yw[+]		69	62	10.1449		77	77	0		67	8	88.0597		63	58	7.93651		65	6	90.7692		58	58	0		65	8	87.6923
				69	54	21.7391		75	75	0		66	2	96.9697		61	18	70.4918		65	4	93.8462		58	58	0		63	3	95.2381
				68	51	25		74	72	2.7027		65	4	93.8462		61	30	50.8197		64	5	92.1875		57	57	0		62	4	93.5484
				68	40	41.1765		74	74	0		62	6	90.3226		60	23	61.6667		62	3	95.1613		55	53	3.63636		62	0	100
				67	48	28.3582		73	73	0		62	4	93.5484		59	18	69.4915		61	6	90.1639		55	55	0		61	8	86.8852
				67	67	0		71	69	2.8169		62	2	96.7742		58	8	86.2069		61	4	93.4426		55	55	0		60	7	88.3333
				66	52	21.2121		68	66	2.94118		61	3	95.082		57	14	75.4386		59	1	98.3051		54	54	0		57	1	98.2456
				63	63	0		67	35	47.7612		59	4	93.2203		57	14	75.4386		58	3	94.8276		53	53	0		55	2	96.3636
				58	38	34.4828		65	65	0		58	7	87.931		56	8	85.7143		57	0	100		53	53	0		53	8	84.9057
				55	51	7.27273		63	63	0		58	1	98.2759		55	22	60		57	4	92.9825		53	51	3.77358		52	0	100
				53	50	5.66038		62	62	0		57	0	100		54	28	48.1481		55	7	87.2727		52	52	0		52	2	96.1538
				51	35	31.3725		57	57	0		56	3	94.6429		53	14	73.5849		55	6	89.0909		51	51	0		51	4	92.1569
				47	47	0		54	54	0		54	3	94.4444		52	28	46.1538		54	2	96.2963		50	45	10		50	2	96
				44	34	22.7273		53	53	0		54	1	98.1481		48	14	70.8333		53	6	88.6792		49	49	0		49	3	93.8776
				44	39	11.3636		50	22	56		53	3	94.3396		47	16	65.9574		53	2	96.2264		48	48	0		47	4	91.4894
				38	10	73.6842		50	49	2		53	3	94.3396		47	10	78.7234		52	7	86.5385		47	47	0		47	1	97.8723
				35	20	42.8571		45	45	0		52	0	100		44	15	65.9091		51	3	94.1176		45	45	0		45	3	93.3333
				35	35	0		35	35	0		51	21	58.8235		44	6	86.3636		50	2	96		41	41	0		45	1	97.7778
				34	34	0		34	34	0		51	7	86.2745		44	4	90.9091		49	7	85.7143		41	41	0		40	2	95
				33	28	15.1515		31	31	0		49	4	91.8367		43	8	81.3953		47	2	95.7447		40	40	0		39	1	97.4359
				17	13	23.5294		26	26	0		49	4	91.8367		42	3	92.8571		45	2	95.5556		34	34	0		36	2	94.4444
				13	13	0		16	16	0		48	5	89.5833		42	18	57.1429		44	1	97.7273		34	33	2.94118		32	3	90.625
				11	11	0		3	3	0		47	2	95.7447		41	6	85.3659		43	0	100		33	33	0		25	2	92
				1	1	0		0	0			45	2	95.5556		41	15	63.4146		42	6	85.7143		30	30	0		15	15	0
				0	0			0	0			44	7	84.0909		40	14	65		40	16	60		30	30	0		8	8	0
				0	0			0	0			44	4	90.9091		40	14	65		38	3	92.1053		27	26	3.7037		0	0
												44	0	100		38	11	71.0526		37	11	70.2703		26	25	3.84615
												43	3	93.0233		38	25	34.2105		35	0	100		25	25	0
												41	3	92.6829		33	17	48.4848		34	30	11.7647		25	25	0
												41	2	95.122		31	13	58.0645		34	1	97.0588		22	22	0
												41	0	100		31	7	77.4194		33	4	87.8788		22	22	0
												35	27	22.8571		30	15	50		30	30	0		19	19	0
												35	4	88.5714		28	14	50		29	0	100		18	18	0
												34	7	79.4118		28	3	89.2857		26	3	88.4615		17	17	0
												34	0	100		21	5	76.1905		25	1	96		16	16	0
												31	31	0		16	4	75		24	16	33.3333		7	7	0
												22	0	100		10	10	0		22	9	59.0909		4	4	0
												17	2	88.2353		7	7	0		16	0	100		0	0
												5	0	100		0	0			1	1	0		0	0
												0	0			0	0			0	0			0	0
												0	0			0	0			0	0			0	0
												0	0			0	0			0	0			0	0

## Sheet: Fig2B - Rep1
Figure 2B replicate - Samples with fewer than 25 embryos were removed from analysis. Rationale described in methods. 0hr count and 30 hr count as the number of unhatched embryos.
	Father (♀x♂)	Mother (♀x♂)		Cross: A				Cross: B				Cross: C				Cross: D				Cross: E				Cross: F				Cross: G
Cross ID	Father	Mother		0 Hr Count	30 Hr Count	% Hatching		0 Hr Count	30 Hr Count	% Hatching		0 Hr Count	30 Hr Count	% Hatching		0 Hr Count	30 Hr Count	% Hatching		0 Hr Count	30 Hr Count	% Hatching		0 Hr Count	30 Hr Count	% Hatching		0 Hr Count	30 Hr Count	% Hatching
a	yw[+];yw[-]	yw[-]		91	76	16.4835		118	118	0		100	5	95		104	25	75.9615		81	5	93.8272		97	97	0		91	3	96.7033
b	nos:VP16[-];cifA[-];cifB[-]	yw[-]		90	81	10		97	97	0		90	5	94.4444		84	26	69.0476		77	1	98.7013		91	89	2.1978		86	2	97.6744
c	nos:VP16[-];cifA1[-];cifB[-]	yw[-]		84	79	5.95238		92	92	0		85	15	82.3529		77	31	59.7403		76	2	97.3684		77	77	0		85	2	97.6471
d	nos:VP16[-];cifA2[-];cifB[-]	yw[-]		84	73	13.0952		91	90	1.0989		83	2	97.5904		77	20	74.026		72	5	93.0556		77	76	1.2987		84	1	98.8095
e	nos:VP16[-];cifA3[-];cifB[-]	yw[-]		79	70	11.3924		89	89	0		80	4	95		69	21	69.5652		70	1	98.5714		70	70	0		78	5	93.5897
f	nos:VP16[-];cifA4[-];cifB[-]	yw[-]		79	70	11.3924		89	89	0		73	7	90.411		69	28	59.4203		69	3	95.6522		69	69	0		78	3	96.1538
g	nos:VP16[-];cifA[-];cifB[-]	yw[+]		78	69	11.5385		88	88	0		71	0	100		67	25	62.6866		67	3	95.5224		68	68	0		70	0	100
				69	42	39.1304		87	87	0		70	2	97.1429		65	13	80		62	0	100		66	64	3.0303		68	4	94.1176
				65	60	7.69231		81	81	0		69	6	91.3043		64	19	70.3125		61	13	78.6885		64	64	0		68	6	91.1765
				61	59	3.27869		79	79	0		68	25	63.2353		62	15	75.8065		58	3	94.8276		63	63	0		67	3	95.5224
				59	51	13.5593		78	78	0		65	4	93.8462		61	13	78.6885		57	3	94.7368		62	62	0		66	2	96.9697
				56	50	10.7143		71	71	0		63	1	98.4127		61	24	60.6557		56	3	94.6429		59	59	0		65	4	93.8462
				55	49	10.9091		71	71	0		62	4	93.5484		59	20	66.1017		55	2	96.3636		58	58	0		64	1	98.4375
				54	39	27.7778		68	68	0		61	5	91.8033		55	18	67.2727		50	5	90		57	57	0		63	6	90.4762
				54	45	16.6667		67	66	1.49254		58	5	91.3793		53	8	84.9057		50	4	92		56	56	0		61	5	91.8033
				52	45	13.4615		59	59	0		56	2	96.4286		52	14	73.0769		48	4	91.6667		54	54	0		59	1	98.3051
				50	40	20		57	57	0		53	18	66.0377		52	30	42.3077		48	3	93.75		51	51	0		55	1	98.1818
				46	34	26.087		57	57	0		51	32	37.2549		52	9	82.6923		48	2	95.8333		49	49	0		51	1	98.0392
				44	34	22.7273		55	54	1.81818		49	0	100		51	14	72.549		47	3	93.617		47	47	0		50	2	96
				39	32	17.9487		52	52	0		47	5	89.3617		51	16	68.6275		47	2	95.7447		47	47	0		49	3	93.8776
				37	34	8.10811		50	50	0		46	2	95.6522		50	29	42		46	1	97.8261		46	46	0		47	3	93.617
				37	30	18.9189		49	49	0		42	3	92.8571		48	29	39.5833		46	46	0		44	44	0		43	0	100
				37	37	0		47	47	0		41	2	95.122		48	3	93.75		45	1	97.7778		44	44	0		43	1	97.6744
				37	31	16.2162		45	45	0		41	1	97.561		45	15	66.6667		43	2	95.3488		43	43	0		30	10	66.6667
				34	31	8.82353		44	44	0		36	9	75		41	40	2.43902		43	13	69.7674		38	38	0		19	6	68.4211
				33	22	33.3333		41	41	0		36	6	83.3333		39	12	69.2308		41	41	0		35	35	0		10	10	0
				32	32	0		39	39	0		35	22	37.1429		39	9	76.9231		41	6	85.3659		32	32	0		5	5	0
				30	30	0		38	38	0		32	32	0		37	13	64.8649		41	33	19.5122		31	31	0		0	0
				29	29	0		28	28	0		31	0	100		32	14	56.25		39	7	82.0513		27	27	0		0	0
				12	12	0		24	24	0		31	6	80.6452		31	8	74.1935		39	3	92.3077		25	25	0		0	0
				4	4	0		15	15	0		29	3	89.6552		31	31	0		39	1	97.4359		24	24	0		0	0
				0	0			5	5	0		28	5	82.1429		30	6	80		38	27	28.9474		24	24	0		0	0
												28	6	78.5714		29	8	72.4138		38	0	100		23	23	0
												26	5	80.7692		24	24	0		36	6	83.3333		18	18	0
												24	5	79.1667		24	22	8.33333		30	7	76.6667		15	15	0
												24	11	54.1667		19	15	21.0526		29	4	86.2069		15	15	0
												24	24	0		18	5	72.2222		28	5	82.1429		14	14	0
												24	18	25		16	13	18.75		24	13	45.8333		13	13	0
												11	9	18.1818		15	12	20		22	22	0		13	13	0
												9	3	66.6667		15	5	66.6667		21	21	0		10	10	0
												8	8	0		14	13	7.14286		19	19	0		8	8	0
												6	6	0		14	8	42.8571		18	3	83.3333		2	2	0
												4	1	75		10	3	70		17	17	0		0	0
												1	1	0		10	8	20		16	3	81.25		0	0
												0	0			8	8	0		10	10	0		0	0
												0	0			8	8	0		5	5	0		0	0
												0	0			3	3	0		2	2	0		0	0
												0	0			0	0			0	0			0	0

## Sheet: Fig2B - Rep2
Figure 2B replicate - Samples with fewer than 25 embryos were removed from analysis. Rationale described in methods. 0hr count and 30 hr count as the number of unhatched embryos.
	Father (♀x♂)	Mother (♀x♂)		Cross: A				Cross: B				Cross: C				Cross: D				Cross: E				Cross: F				Cross: G
Cross ID	Father	Mother		0 Hr Count	30 Hr Count	% Hatching		0 Hr Count	30 Hr Count	% Hatching		0 Hr Count	30 Hr Count	% Hatching		0 Hr Count	30 Hr Count	% Hatching		0 Hr Count	30 Hr Count	% Hatching		0 Hr Count	30 Hr Count	% Hatching		0 Hr Count	30 Hr Count	% Hatching
a	yw[+];yw[-]	yw[-]		67	62	7.46269		82	79	3.65854		106	0	100		90	0	100		87	5	94.2529		89	89	0		84	1	98.8095
b	nos:VP16[-];cifA[-];cifB[-]	yw[-]		66	66	0		81	81	0		79	6	92.4051		69	6	91.3043		77	4	94.8052		87	87	0		78	3	96.1538
c	nos:VP16[-];cifA1[-];cifB[-]	yw[-]		64	54	15.625		80	80	0		70	1	98.5714		63	8	87.3016		75	1	98.6667		81	81	0		72	4	94.4444
d	nos:VP16[-];cifA2[-];cifB[-]	yw[-]		64	53	17.1875		80	80	0		67	3	95.5224		62	3	95.1613		75	2	97.3333		78	78	0		68	4	94.1176
e	nos:VP16[-];cifA3[-];cifB[-]	yw[-]		63	35	44.4444		78	78	0		66	1	98.4848		61	0	100		73	0	100		77	77	0		66	1	98.4848
f	nos:VP16[-];cifA4[-];cifB[-]	yw[-]		61	61	0		77	77	0		64	3	95.3125		61	17	72.1311		72	2	97.2222		70	70	0		65	0	100
g	nos:VP16[-];cifA[-];cifB[-]	yw[+]		60	32	46.6667		75	75	0		63	2	96.8254		58	7	87.931		70	2	97.1429		70	70	0		61	2	96.7213
				56	47	16.0714		75	74	1.33333		63	0	100		57	5	91.2281		70	0	100		69	69	0		60	0	100
				56	37	33.9286		71	70	1.40845		61	0	100		55	2	96.3636		68	2	97.0588		63	63	0		59	0	100
				53	51	3.77358		65	64	1.53846		61	0	100		54	8	85.1852		68	3	95.5882		62	62	0		59	1	98.3051
				52	51	1.92308		62	61	1.6129		61	1	98.3607		53	2	96.2264		66	8	87.8788		60	60	0		58	0	100
				50	49	2		59	58	1.69492		59	1	98.3051		52	14	73.0769		65	1	98.4615		57	57	0		57	0	100
				49	41	16.3265		56	56	0		59	2	96.6102		51	8	84.3137		65	12	81.5385		57	57	0		55	4	92.7273
				49	18	63.2653		55	55	0		59	1	98.3051		51	1	98.0392		65	5	92.3077		57	57	0		54	1	98.1481
				45	29	35.5556		54	54	0		58	5	91.3793		51	13	74.5098		64	2	96.875		57	57	0		54	1	98.1481
				44	36	18.1818		54	54	0		58	1	98.2759		50	1	98		64	1	98.4375		57	57	0		53	0	100
				44	25	43.1818		53	53	0		56	3	94.6429		50	2	96		63	5	92.0635		56	56	0		53	3	94.3396
				44	24	45.4545		52	52	0		56	4	92.8571		50	8	84		63	1	98.4127		55	55	0		52	0	100
				40	30	25		49	47	4.08163		56	4	92.8571		49	2	95.9184		61	0	100		55	55	0		51	0	100
				40	21	47.5		48	46	4.16667		55	1	98.1818		48	1	97.9167		59	0	100		55	55	0		51	1	98.0392
				38	27	28.9474		48	48	0		53	3	94.3396		47	8	82.9787		58	0	100		55	55	0		50	1	98
				38	23	39.4737		41	40	2.43902		53	2	96.2264		46	0	100		58	1	98.2759		54	54	0		49	3	93.8776
				36	32	11.1111		41	41	0		52	1	98.0769		46	0	100		57	1	98.2456		52	52	0		48	48	0
				29	17	41.3793		41	41	0		52	0	100		44	2	95.4545		57	4	92.9825		51	51	0		48	2	95.8333
				29	28	3.44828		34	33	2.94118		50	3	94		42	1	97.619		56	2	96.4286		51	51	0		47	0	100
				20	14	30		28	28	0		50	6	88		41	2	95.122		56	4	92.8571		50	50	0		47	1	97.8723
				15	15	0		22	22	0		50	1	98		39	0	100		56	2	96.4286		50	50	0		45	0	100
				4	4	0		19	19	0		44	6	86.3636		37	6	83.7838		54	0	100		48	48	0		41	2	95.122
				1	1	0		9	9	0		44	1	97.7273		37	4	89.1892		54	3	94.4444		47	47	0		40	0	100
				0	0			1	1	0		44	1	97.7273		35	3	91.4286		53	2	96.2264		46	46	0		15	15	0
				0	0			0	0			44	0	100		34	3	91.1765		53	0	100		42	42	0		0	0
				0	0			0	0			43	0	100		33	0	100		51	5	90.1961		41	41	0		0	0
												43	4	90.6977		29	8	72.4138		49	1	97.9592		41	41	0
												42	2	95.2381		25	3	88		49	1	97.9592		39	39	0
												41	10	75.6098		24	1	95.8333		47	1	97.8723		39	39	0
												38	1	97.3684		21	3	85.7143		43	1	97.6744		39	39	0
												32	3	90.625		20	7	65		42	1	97.619		38	38	0
												31	1	96.7742		19	1	94.7368		41	0	100		38	38	0
												30	1	96.6667		0	0			41	2	95.122		37	37	0
												30	2	93.3333		0	0			39	2	94.8718		36	36	0
												27	3	88.8889		0	0			36	0	100		34	34	0
												25	4	84		0	0			31	0	100		30	30	0
												23	0	100		0	0			25	2	92		19	19	0
												0	0			0	0			18	1	94.4444		7	7	0
												0	0			0	0			0	0			2	2	0
												0	0			0	0			0	0			0	0
												0	0			0	0			0	0			0	0
												0	0			0	0			0	0			0	0

## Sheet: Fig2C
Figure 2C - Samples with fewer than 25 embryos were removed from analysis. Rationale described in methods. 0hr count and 30 hr count as the number of unhatched embryos.
	Father (♀x♂)	Mother (♀x♂)		Cross: A				Cross: B				Cross: C				Cross: D				Cross: E				Cross: F
Cross ID	Father	Mother		0 Hr Count	30 Hr Count	% Hatching		0 Hr Count	30 Hr Count	% Hatching		0 Hr Count	30 Hr Count	% Hatching		0 Hr Count	30 Hr Count	% Hatching		0 Hr Count	30 Hr Count	% Hatching		0 Hr Count	30 Hr Count	% Hatching
a	nos:VP16[-];cifA[-];cifB[-]	nos:VP16[-];yw[-]		112	112	0		115	12	89.5652		120	120	0		124	81	34.6774		123	5	95.935		117	1	99.1453
b	nos:VP16[-];cifA[-];cifB[-]	nos:VP16[-];cifA[-]		107	107	0		100	24	76		105	105	0		121	95	21.4876		115	11	90.4348		117	2	98.2906
c	nos:VP16[-];cifA[-];cifB[-]	nos:VP16[-];cifA1[-]		102	102	0		100	2	98		99	99	0		120	95	20.8333		109	9	91.7431		116	2	98.2759
d	nos:VP16[-];cifA[-];cifB[-]	nos:VP16[-];cifA2[-]		88	88	0		99	24	75.7576		96	96	0		118	94	20.339		108	20	81.4815		110	24	78.1818
e	nos:VP16[-];cifA[-];cifB[-]	nos:VP16[-];cifA3[-]		84	84	0		89	3	96.6292		84	84	0		110	85	22.7273		108	5	95.3704		104	2	98.0769
f	nos:VP16[-];cifA[-];cifB[-]	nos:VP16[-];cifA4[-]		62	62	0		85	2	97.6471		82	82	0		110	65	40.9091		108	10	90.7407		100	2	98
				61	61	0		85	4	95.2941		77	77	0		109	92	15.5963		107	9	91.5888		94	8	91.4894
				61	61	0		79	3	96.2025		76	76	0		109	70	35.7798		106	5	95.283		92	3	96.7391
				52	52	0		75	10	86.6667		75	75	0		109	90	17.4312		105	23	78.0952		87	3	96.5517
				50	50	0		71	10	85.9155		71	71	0		102	59	42.1569		102	38	62.7451		87	6	93.1034
				50	50	0		70	6	91.4286		66	66	0		99	65	34.3434		100	6	94		85	3	96.4706
				48	47	2.08333		68	26	61.7647		53	53	0		98	58	40.8163		100	14	86		84	2	97.619
				46	46	0		66	6	90.9091		53	53	0		98	71	27.551		99	20	79.798		84	1	98.8095
				37	37	0		62	0	100		39	39	0		98	76	22.449		96	5	94.7917		84	4	95.2381
				36	36	0		62	7	88.7097		37	37	0		98	66	32.6531		96	5	94.7917		83	0	100
				36	36	0		59	24	59.322		35	35	0		97	63	35.0515		94	9	90.4255		82	0	100
				35	35	0		57	56	1.75439		24	24	0		97	60	38.1443		94	2	97.8723		80	12	85
				34	34	0		46	14	69.5652		23	23	0		90	60	33.3333		93	4	95.6989		70	1	98.5714
				22	22	0		36	15	58.3333		23	23	0		89	70	21.3483		92	3	96.7391		67	0	100
				20	20	0		33	32	3.0303		23	23	0		84	68	19.0476		89	89	0		66	1	98.4848
				20	20	0		33	6	81.8182		23	23	0		84	68	19.0476		83	13	84.3373		65	34	47.6923
				20	20	0		30	10	66.6667		18	18	0		79	52	34.1772		82	1	98.7805		58	21	63.7931
				17	17	0		29	29	0		17	17	0		75	51	32		81	1	98.7654		54	7	87.037
				16	16	0		17	12	29.4118		15	15	0		68	37	45.5882		61	6	90.1639		24	18	25
				15	15	0		17	3	82.3529		12	12	0		68	50	45.5882		56	12	78.5714		14	4	71.4286
				15	15	0		15	0	100		11	11	0		60	60	16.6667		43	43	0		10	10	0
				14	14	0		12	2	83.3333		10	10	0		55	42	23.6364		24	24	0		4	3	25
				12	12	0		9	9	0		9	9	0		55	40	27.2727		24	24	0		0	0	#DIV/0!
				9	9	0		8	8	0		7	7	0		51	35	31.3725		16	16	0		0	0	#DIV/0!
				1	1	0		3	3	0		3	3	0		45	35	22.2222		0	0			0	0	#DIV/0!
				0	0			0	0			0	0			45	40	11.1111		0	0			0	0	#DIV/0!
				0	0			0	0			0	0			40	25	37.5		0	0			0	0	#DIV/0!
																39	36	7.69231
																24	24	0
																22	22	0
																20	20	0
																17	17	0
																7	7	0
																7	7	0
																7	7	0
																6	6	0
																6	4	33.3333
																0	0
																0	0
																0	0
																0	0
																0	0
																0	0

## Sheet: Fig2C - Rep1
Figure 2C replicate - Samples with fewer than 25 embryos were removed from analysis. Rationale described in methods. 0hr count and 30 hr count as the number of unhatched embryos.
	Father (♀x♂)	Mother (♀x♂)		Cross: A				Cross: B				Cross: C				Cross: D				Cross: E				Cross: F
Cross ID	Father	Mother		0 Hr Count	30 Hr Count	% Hatching		0 Hr Count	30 Hr Count	% Hatching		0 Hr Count	30 Hr Count	% Hatching		0 Hr Count	30 Hr Count	% Hatching		0 Hr Count	30 Hr Count	% Hatching		0 Hr Count	30 Hr Count	% Hatching
A	nos:VP16[-];cifA[-];cifB[-]	nos:VP16[-];yw[-]		116	116	0		120	60	50		143	143	0		138	100	27.5362		109	12	88.9908		99	0	100
B	nos:VP16[-];cifA[-];cifB[-]	nos:VP16[-];cifA[-]		112	111	0.892857		116	0	100		139	139	0		119	81	31.9328		94	12	87.234		97	3	96.9072
C	nos:VP16[-];cifA[-];cifB[-]	nos:VP16[-];cifA1[-]		104	104	0		115	24	79.1304		137	136	0.729927		118	82	30.5085		94	27	71.2766		96	0	100
D	nos:VP16[-];cifA[-];cifB[-]	nos:VP16[-];cifA2[-]		102	102	0		112	10	91.0714		132	132	0		110	71	35.4545		93	0	100		93	15	83.871
E	nos:VP16[-];cifA[-];cifB[-]	nos:VP16[-];cifA3[-]		90	88	2.22222		112	112	0		125	125	0		103	71	31.068		88	6	93.1818		92	20	78.2609
F	nos:VP16[-];cifA[-];cifB[-]	nos:VP16[-];cifA4[-]		90	89	1.11111		109	3	97.2477		124	124	0		102	72	29.4118		83	8	90.3614		89	24	73.0337
				90	90	0		97	3	96.9072		122	120	1.63934		98	70	28.5714		82	4	95.122		89	10	88.764
				85	85	0		97	0	100		119	119	0		95	76	20		81	25	69.1358		87	15	82.7586
				84	82	2.38095		92	0	100		118	117	0.847458		94	51	45.7447		76	12	84.2105		87	2	97.7011
				82	82	0		91	15	83.5165		116	116	0		93	69	25.8065		75	75	0		86	15	82.5581
				82	82	0		90	2	97.7778		115	115	0		92	71	22.8261		75	17	77.3333		83	36	56.6265
				77	77	0		86	4	95.3488		115	115	0		89	56	37.0787		74	20	72.973		82	14	82.9268
				77	77	0		85	0	100		113	113	0		88	65	26.1364		72	0	100		81	8	90.1235
				77	75	2.5974		83	0	100		112	111	0.892857		86	49	43.0233		69	9	86.9565		80	26	67.5
				74	74	0		80	1	98.75		112	112	0		85	67	21.1765		66	66	0		80	2	97.5
				71	69	2.8169		75	2	97.3333		112	112	0		82	68	17.0732		65	3	95.3846		80	2	97.5
				68	68	0		65	0	100		112	112	0		82	82	0		65	64	1.53846		77	46	40.2597
				59	59	0		64	20	68.75		111	111	0		82	70	14.6341		64	45	29.6875		74	26	64.8649
				57	56	1.75439		56	17	69.6429		110	110	0		81	55	32.0988		64	6	90.625		74	7	90.5405
				55	55	0		45	13	71.1111		109	109	0		79	50	36.7089		63	57	9.52381		74	8	89.1892
				45	45	0		41	23	43.9024		108	108	0		77	74	3.8961		63	0	100		72	5	93.0556
				42	42	0		40	40	0		108	108	0		76	46	39.4737		62	50	19.3548		57	2	96.4912
				42	40	4.7619		34	0	100		106	106	0		75	63	16		60	2	96.6667		51	13	74.5098
				34	34	0		32	32	0		103	103	0		75	47	37.3333		60	7	88.3333		49	2	95.9184
				32	32	0		16	15	6.25		95	95	0		74	51	31.0811		59	59	0		47	47	0
				32	32	0		6	6	0		89	89	0		72	43	40.2778		52	25	51.9231		47	47	0
				25	25	0		0	0			86	86	0		72	55	23.6111		51	51	0		37	16	56.7568
				17	17	0		0	0			86	86	0		69	40	42.029		42	42	0		23	23	0
				0	0			0	0			81	81	0		66	40	39.3939		38	16	57.8947		21	12	42.8571
				0	0			0	0			81	81	0		63	48	23.8095		36	36	0		15	15	0
				0	0			0	0			74	74	0		62	58	6.45161		35	7	80		15	15	0
				0	0			0	0			67	67	0		60	42	30		27	27	0		11	11	0
												63	62	1.5873		60	50	16.6667		26	0	100		10	10	0
												60	60	0		58	43	25.8621		22	22	0		9	9	0
												54	54	0		58	58	0		21	21	0		8	8	0
												52	52	0		57	50	12.2807		17	17	0		7	0	100
												50	50	0		54	54	0		13	1	92.3077		7	7	0
												45	45	0		50	50	0		5	5	0		5	5	0
												35	35	0		49	32	34.6939		5	5	0		4	4	0
												30	30	0		40	40	0		4	4	0		4	4	0
												25	25	0		40	30	25		0	0			3	3	0
												19	19	0		40	32	20		0	0			2	2	0
												11	11	0		30	30	0		0	0			1	0	100
												9	8	11.1111		27	14	48.1481		0	0			0	0
												5	5	0		6	6	0		0	0			0	0
												1	1	0		0	0			0	0			0	0
												0	0			0	0			0	0			0	0
												0	0			0	0			0	0			0	0

## Sheet: Fig3B
Figure 3B - Samples with fewer than 25 embryos were removed from analysis. Rationale described in methods. 0hr count and 30 hr count as the number of unhatched embryos.
	Father (♀x♂)	Mother (♀x♂)		Cross: A				Cross: B				Cross: C				Cross: D				Cross: E				Cross: F				Cross: G
Cross ID	Father	Mother		0 Hr Count	30 Hr Count	% Hatching		0 Hr Count	30 Hr Count	% Hatching		0 Hr Count	30 Hr Count	% Hatching		0 Hr Count	30 Hr Count	% Hatching		0 Hr Count	30 Hr Count	% Hatching		0 Hr Count	30 Hr Count	% Hatching		0 Hr Count	30 Hr Count	% Hatching
a	yw[+];yw[-]	yw[-]		82	70	14.6341		113	113	0		101	4	96.0396		102	7	93.1373		123	10	91.8699		105	7	93.3333		108	6	94.4444
b	nos:VP16[-];cifA[-];cifB[-]	yw[-]		82	82	0		98	98	0		100	4	96		97	6	93.8144		105	6	94.2857		103	7	93.2039		90	1	98.8889
c	nos:VP16[-];cifA[-];cifB1[-]	yw[-]		79	72	8.86076		95	95	0		92	6	93.4783		93	5	94.6237		96	2	97.9167		102	4	96.0784		90	11	87.7778
d	nos:VP16[-];cifA[-];cifB2[-]	yw[-]		78	73	6.41026		95	95	0		91	6	93.4066		93	2	97.8495		95	20	78.9474		100	13	87		89	6	93.2584
e	nos:VP16[-];cifA[-];cifB3[-]	yw[-]		76	74	2.63158		95	95	0		91	1	98.9011		91	4	95.6044		94	3	96.8085		98	1	98.9796		82	4	95.122
f	nos:VP16[-];cifA[-];cifB4[-]	yw[-]		72	61	15.2778		91	91	0		91	8	91.2088		85	8	90.5882		93	8	91.3978		96	2	97.9167		78	5	93.5897
g	nos:VP16[-];cifA[-];cifB[-]	yw[+]		72	67	6.94444		88	87	1.13636		89	4	95.5056		85	0	100		92	1	98.913		94	5	94.6809		76	13	82.8947
				69	58	15.942		88	88	0		88	7	92.0455		83	2	97.5904		89	13	85.3933		91	0	100		72	1	98.6111
				68	61	10.2941		85	83	2.35294		88	1	98.8636		79	0	100		89	24	73.0337		88	2	97.7273		71	5	92.9577
				67	61	8.95522		80	80	0		88	6	93.1818		74	1	98.6486		87	9	89.6552		88	3	96.5909		69	4	94.2029
				66	64	3.0303		79	79	0		82	2	97.561		70	1	98.5714		84	12	85.7143		88	17	80.6818		68	8	88.2353
				65	48	26.1538		71	71	0		80	10	87.5		70	2	97.1429		84	2	97.619		86	6	93.0233		66	3	95.4545
				62	62	0		70	70	0		79	2	97.4684		70	3	95.7143		82	3	96.3415		83	6	92.7711		65	1	98.4615
				59	57	3.38983		67	67	0		79	2	97.4684		68	2	97.0588		82	5	93.9024		82	6	92.6829		65	34	47.6923
				57	55	3.50877		65	65	0		76	11	85.5263		68	1	98.5294		81	8	90.1235		82	20	75.6098		63	2	96.8254
				55	55	0		64	64	0		76	9	88.1579		67	2	97.0149		80	7	91.25		82	82	0		63	1	98.4127
				47	46	2.12766		63	63	0		76	3	96.0526		67	2	97.0149		76	4	94.7368		80	41	48.75		62	49	20.9677
				46	41	10.8696		60	60	0		75	4	94.6667		64	7	89.0625		76	3	96.0526		78	2	97.4359		61	1	98.3607
				45	44	2.22222		56	56	0		74	1	98.6486		63	1	98.4127		73	4	94.5205		78	9	88.4615		57	57	0
				44	44	0		55	55	0		72	4	94.4444		62	2	96.7742		73	7	90.411		77	2	97.4026		55	1	98.1818
				43	40	6.97674		55	55	0		68	0	100		61	4	93.4426		69	4	94.2029		77	21	72.7273		55	4	92.7273
				42	32	23.8095		54	54	0		68	1	98.5294		58	3	94.8276		69	3	95.6522		75	0	100		54	8	85.1852
				41	41	0		53	53	0		65	1	98.4615		58	5	91.3793		69	4	94.2029		75	10	86.6667		53	0	100
				34	34	0		53	53	0		64	2	96.875		58	4	93.1034		68	16	76.4706		73	5	93.1507		51	2	96.0784
				31	31	0		50	50	0		63	1	98.4127		57	3	94.7368		68	1	98.5294		72	5	93.0556		50	12	76
				28	20	28.5714		50	50	0		62	5	91.9355		57	1	98.2456		67	7	89.5522		67	1	98.5075		46	26	43.4783
				16	16	0		50	50	0		62	1	98.3871		57	3	94.7368		64	1	98.4375		66	1	98.4848		43	4	90.6977
				11	11	0		47	47	0		61	2	96.7213		56	2	96.4286		64	6	90.625		65	2	96.9231		40	2	95
				11	9	18.1818		45	45	0		60	3	95		55	6	89.0909		63	2	96.8254		63	60	4.7619		40	1	97.5
				10	10	0		41	41	0		59	12	79.661		55	2	96.3636		62	62	0		62	3	95.1613		29	29	0
				0	0			39	39	0		56	2	96.4286		54	4	92.5926		62	2	96.7742		58	5	91.3793		21	21	0
				0	0			32	32	0		55	1	98.1818		54	2	96.2963		60	3	95		56	4	92.8571		0	0
												55	1	98.1818		49	12	75.5102		56	2	96.4286		54	2	96.2963
												54	0	100		49	3	93.8776		54	4	92.5926		52	4	92.3077
												53	1	98.1132		49	9	81.6327		53	1	98.1132		52	5	90.3846
												52	4	92.3077		47	3	93.617		53	1	98.1132		51	1	98.0392
												50	2	96		44	4	90.9091		53	6	88.6792		49	4	91.8367
												45	9	80		41	3	92.6829		51	2	96.0784		46	1	97.8261
												38	0	100		40	0	100		49	1	97.9592		44	5	88.6364
												25	0	100		23	0	100		45	6	86.6667		42	22	47.619
												19	19	0		22	7	68.1818		43	5	88.3721		40	0	100
												18	2	88.8889		19	19	0		37	2	94.5946		38	23	39.4737
												17	17	0		0	0			37	1	97.2973		31	4	87.0968
												9	9	0		0	0			22	22	0		28	4	85.7143
												0	0			0	0			20	20	0		25	25	0
												0	0			0	0			17	0	100		23	23	0
												0	0			0	0			0	0			17	3	82.3529
												0	0			0	0			0	0			0	0

## Sheet: Fig3B - Rep1
Figure 3B replicate - Samples with fewer than 25 embryos were removed from analysis. Rationale described in methods. 0hr count and 30 hr count as the number of unhatched embryos.
	Father (♀x♂)	Mother (♀x♂)		Cross: A				Cross: B				Cross: C				Cross: D				Cross: E				Cross: F				Cross: G
Cross ID	Father	Mother		0 Hr Count	30 Hr Count	% Hatching		0 Hr Count	30 Hr Count	% Hatching		0 Hr Count	30 Hr Count	% Hatching		0 Hr Count	30 Hr Count	% Hatching		0 Hr Count	30 Hr Count	% Hatching		0 Hr Count	30 Hr Count	% Hatching		0 Hr Count	30 Hr Count	% Hatching
a	yw[+];yw[-]	yw[-]		82	74	9.7561		87	85	2.29885		84	1	98.8095		87	7	91.954		83	12	85.5422		89	10	88.764		96	7	92.7083
b	nos:VP16[-];cifA[-];cifB[-]	yw[-]		81	60	25.9259		85	84	1.17647		81	6	92.5926		82	4	95.122		75	19	74.6667		75	14	81.3333		93	2	97.8495
c	nos:VP16[-];cifA[-];cifB1[-]	yw[-]		77	60	22.0779		83	53	36.1446		81	7	91.358		81	3	96.2963		70	4	94.2857		72	9	87.5		80	4	95
d	nos:VP16[-];cifA[-];cifB2[-]	yw[-]		73	59	19.1781		79	77	2.53165		75	9	88		68	12	82.3529		69	32	53.6232		70	14	80		72	0	100
e	nos:VP16[-];cifA[-];cifB3[-]	yw[-]		70	57	18.5714		77	75	2.5974		75	4	94.6667		66	16	75.7576		67	15	77.6119		68	7	89.7059		70	4	94.2857
f	nos:VP16[-];cifA[-];cifB4[-]	yw[-]		65	52	20		77	77	0		74	7	90.5405		66	43	34.8485		66	5	92.4242		65	12	81.5385		66	4	93.9394
g	nos:VP16[-];cifA[-];cifB[-]	yw[+]		64	53	17.1875		75	75	0		72	8	88.8889		63	2	96.8254		63	13	79.3651		60	6	90		66	5	92.4242
				61	59	3.27869		71	71	0		67	10	85.0746		62	10	83.871		61	8	86.8852		59	13	77.9661		65	13	80
				56	52	7.14286		66	64	3.0303		65	6	90.7692		57	4	92.9825		59	21	64.4068		56	7	87.5		62	0	100
				49	41	16.3265		64	63	1.5625		64	10	84.375		55	16	70.9091		56	7	87.5		56	3	94.6429		62	4	93.5484
				47	38	19.1489		63	63	0		58	18	68.9655		55	31	43.6364		56	19	66.0714		54	6	88.8889		60	4	93.3333
				45	45	0		61	61	0		56	17	69.6429		51	20	60.7843		52	24	53.8462		53	5	90.566		58	6	89.6552
				42	33	21.4286		60	59	1.66667		55	5	90.9091		49	49	0		48	11	77.0833		52	2	96.1538		56	6	89.2857
				41	34	17.0732		57	56	1.75439		55	14	74.5455		48	21	56.25		47	21	55.3191		51	6	88.2353		54	5	90.7407
				41	22	46.3415		56	56	0		55	3	94.5455		48	21	56.25		47	6	87.234		50	4	92		48	2	95.8333
				40	40	0		55	55	0		52	7	86.5385		45	3	93.3333		46	19	58.6957		47	25	46.8085		48	10	79.1667
				40	40	0		53	53	0		51	4	92.1569		45	17	62.2222		45	17	62.2222		47	23	51.0638		47	3	93.617
				38	23	39.4737		50	50	0		47	9	80.8511		44	7	84.0909		44	26	40.9091		47	3	93.617		45	11	75.5556
				35	27	22.8571		49	48	2.04082		47	6	87.234		43	3	93.0233		44	11	75		45	30	33.3333		45	8	82.2222
				28	28	0		46	45	2.17391		46	19	58.6957		43	13	69.7674		42	42	0		42	7	83.3333		41	2	95.122
				26	25	3.84615		37	37	0		44	9	79.5455		42	6	85.7143		41	17	58.5366		41	14	65.8537		40	2	95
				21	20	4.7619		34	34	0		44	7	84.0909		42	25	40.4762		39	14	64.1026		40	9	77.5		36	2	94.4444
				19	19	0		32	31	3.125		43	6	86.0465		40	40	0		35	21	40		34	10	70.5882		36	6	83.3333
				11	11	0		30	30	0		39	2	94.8718		39	8	79.4872		35	13	62.8571		33	8	75.7576		31	4	87.0968
				10	10	0		22	22	0		36	13	63.8889		39	8	79.4872		35	11	68.5714		31	2	93.5484		23	2	91.3043
				5	5	0		8	6	25		36	36	0		36	16	55.5556		34	14	58.8235		30	15	50		18	18	0
				5	5	0		6	6	0		35	7	80		33	6	81.8182		33	3	90.9091		28	16	42.8571		16	16	0
				1	1	0		1	1	0		32	0	100		32	31	3.125		31	7	77.4194		26	4	84.6154		14	14	0
				0	0			0	0			32	32	0		32	14	56.25		30	6	80		24	6	75		10	2	80
				0	0			0	0			30	11	63.3333		30	5	83.3333		29	2	93.1034		24	19	20.8333		7	7	0
				0	0			0	0			28	6	78.5714		30	29	3.33333		28	28	0		23	3	86.9565		0	0
				0	0			0	0			27	6	77.7778		29	29	0		27	3	88.8889		20	6	70		0	0
												26	0	100		27	9	66.6667		25	25	0		15	8	46.6667
												25	15	40		26	19	26.9231		23	20	13.0435		15	4	73.3333
												24	24	0		25	25	0		23	0	100		14	4	71.4286
												21	3	85.7143		22	5	77.2727		21	10	52.381		13	5	61.5385
												21	21	0		21	21	0		20	15	25		12	12	0
												17	6	64.7059		15	2	86.6667		18	18	0		10	2	80
												11	11	0		14	14	0		13	13	0		10	4	60
												11	11	0		11	4	63.6364		12	6	50		10	3	70
												8	8	0		11	11	0		2	2	0		9	2	77.7778
												8	8	0		9	9	0		0	0			6	6	0
												7	2	71.4286		9	1	88.8889		0	0			0	0
												7	7	0		8	2	75		0	0			0	0
												0	0			8	8	0		0	0			0	0
												0	0			7	1	85.7143		0	0			0	0
												0	0			2	2	0		0	0			0	0
												0	0			0	0			0	0			0	0

## Sheet: Fig3B - Rep2
Figure 3B replicate - Samples with fewer than 25 embryos were removed from analysis. Rationale described in methods. 0hr count and 30 hr count as the number of unhatched embryos.
	Father (♀x♂)	Mother (♀x♂)		Cross: A				Cross: B				Cross: C				Cross: D				Cross: E				Cross: F				Cross: G
Cross ID	Father	Mother		0 Hr Count	30 Hr Count	% Hatching		0 Hr Count	30 Hr Count	% Hatching		0 Hr Count	30 Hr Count	% Hatching		0 Hr Count	30 Hr Count	% Hatching		0 Hr Count	30 Hr Count	% Hatching		0 Hr Count	30 Hr Count	% Hatching		0 Hr Count	30 Hr Count	% Hatching
a	yw[+];yw[-]	yw[-]		100	96	4		100	99	1		94	13	86.1702		110	12	89.0909		95	6	93.6842		92	3	96.7391		97	4	95.8763
b	nos:VP16[-];cifA[-];cifB[-]	yw[-]		97	72	25.7732		90	88	2.22222		93	2	97.8495		103	9	91.2621		95	7	92.6316		92	9	90.2174		93	0	100
c	nos:VP16[-];cifA[-];cifB1[-]	yw[-]		96	87	9.375		89	89	0		92	3	96.7391		95	4	95.7895		91	6	93.4066		91	3	96.7033		91	1	98.9011
d	nos:VP16[-];cifA[-];cifB2[-]	yw[-]		84	72	14.2857		88	88	0		91	9	90.1099		94	4	95.7447		90	4	95.5556		88	10	88.6364		89	89	0
e	nos:VP16[-];cifA[-];cifB3[-]	yw[-]		79	66	16.4557		84	84	0		90	6	93.3333		90	6	93.3333		89	6	93.2584		85	4	95.2941		84	7	91.6667
f	nos:VP16[-];cifA[-];cifB4[-]	yw[-]		78	68	12.8205		83	83	0		90	8	91.1111		88	4	95.4545		86	8	90.6977		83	4	95.1807		84	2	97.619
g	nos:VP16[-];cifA[-];cifB[-]	yw[+]		77	62	19.4805		82	82	0		90	0	100		86	7	91.8605		84	3	96.4286		82	10	87.8049		80	4	95
				76	60	21.0526		82	81	1.21951		90	3	96.6667		82	2	97.561		78	1	98.7179		81	3	96.2963		76	3	96.0526
				74	56	24.3243		77	77	0		82	1	98.7805		82	1	98.7805		77	4	94.8052		79	5	93.6709		74	5	93.2432
				73	53	27.3973		74	74	0		82	9	89.0244		80	3	96.25		77	9	88.3117		77	9	88.3117		74	0	100
				71	71	0		74	73	1.35135		81	2	97.5309		79	2	97.4684		73	2	97.2603		73	10	86.3014		72	1	98.6111
				68	53	22.0588		71	71	0		81	3	96.2963		79	6	92.4051		73	5	93.1507		71	3	95.7746		71	2	97.1831
				68	62	8.82353		69	69	0		81	5	93.8272		78	7	91.0256		72	10	86.1111		71	7	90.1408		71	4	94.3662
				67	67	0		69	69	0		80	1	98.75		78	8	89.7436		72	5	93.0556		69	2	97.1014		70	13	81.4286
				62	62	0		67	67	0		79	1	98.7342		77	0	100		71	4	94.3662		69	7	89.8551		70	6	91.4286
				58	48	17.2414		66	66	0		76	7	90.7895		77	3	96.1039		70	9	87.1429		68	11	83.8235		64	2	96.875
				58	53	8.62069		65	65	0		74	4	94.5946		77	8	89.6104		69	2	97.1014		68	6	91.1765		63	2	96.8254
				54	36	33.3333		64	64	0		74	0	100		77	2	97.4026		69	5	92.7536		66	3	95.4545		62	3	95.1613
				54	50	7.40741		64	64	0		69	11	84.058		76	5	93.4211		69	3	95.6522		66	7	89.3939		61	2	96.7213
				50	34	32		61	61	0		68	4	94.1176		75	3	96		66	6	90.9091		64	0	100		60	5	91.6667
				47	39	17.0213		61	61	0		66	8	87.8788		74	2	97.2973		65	6	90.7692		61	3	95.082		57	0	100
				46	40	13.0435		59	59	0		66	0	100		72	5	93.0556		64	3	95.3125		59	3	94.9153		53	2	96.2264
				45	27	40		58	58	0		66	11	83.3333		72	8	88.8889		63	3	95.2381		57	4	92.9825		53	0	100
				33	33	0		58	58	0		65	65	0		71	6	91.5493		61	17	72.1311		56	1	98.2143		52	1	98.0769
				32	27	15.625		57	56	1.75439		65	4	93.8462		69	6	91.3043		61	3	95.082		56	3	94.6429		51	4	92.1569
				25	16	36		52	52	0		61	2	96.7213		68	3	95.5882		59	7	88.1356		55	2	96.3636		45	1	97.7778
				15	15	0		38	38	0		61	2	96.7213		68	4	94.1176		59	3	94.9153		54	1	98.1481		44	1	97.7273
				12	12	0		29	29	0		61	1	98.3607		66	0	100		58	5	91.3793		50	4	92		42	3	92.8571
				7	7	0		20	20	0		60	6	90		62	5	91.9355		58	4	93.1034		48	0	100		37	1	97.2973
				0	0			7	7	0		58	3	94.8276		62	13	79.0323		57	2	96.4912		47	3	93.617		32	1	96.875
				0	0			6	6	0		58	10	82.7586		61	5	91.8033		53	6	88.6792		43	4	90.6977		24	3	87.5
				0	0			0	0			57	3	94.7368		56	2	96.4286		53	3	94.3396		41	1	97.561		15	15	0
												54	1	98.1481		53	3	94.3396		52	0	100		34	14	58.8235
												54	2	96.2963		51	6	88.2353		50	4	92		34	1	97.0588
												54	1	98.1481		50	2	96		46	4	91.3043		30	9	70
												52	1	98.0769		49	14	71.4286		45	6	86.6667		24	8	66.6667
												51	6	88.2353		47	1	97.8723		38	4	89.4737		24	24	0
												45	3	93.3333		46	30	34.7826		36	3	91.6667		24	2	91.6667
												45	0	100		46	46	0		34	2	94.1176		21	3	85.7143
												41	4	90.2439		44	4	90.9091		24	24	0		18	18	0
												39	0	100		43	0	100		13	4	69.2308		16	16	0
												33	27	18.1818		35	1	97.1429		12	12	0		15	13	13.3333
												32	8	75		30	2	93.3333		10	1	90		13	13	0
												28	0	100		22	0	100		6	6	0		12	12	0
												16	16	0		22	22	0		4	4	0		8	1	87.5
												6	6	0		19	19	0		3	3	0		0	0
												1	1	0		4	4	0		1	1	0		0	0
												1	1	0		0	0			0	0			0	0

## Sheet: Fig 4
Figure 4 - Results from SWAKK analysis on an alignment of cifBwMel and cifBwHa.
Codon_No.	Ka+-SE	Ks+-SE	Ka/Ks
0	dN	dS	u.d.
1	dN	dS	u.d.
2	dN	dS	u.d.
3	dN	dS	u.d.
4	dN	dS	u.d.
5	dN	dS	u.d.
6	dN	dS	u.d.
7	dN	dS	u.d.
8	dN	dS	u.d.
9	dN	dS	u.d.
10	dN	dS	u.d.
11	0.0503+-0.0295	0.3213+-0.1858	0.156552
12	0.0474+-0.0277	0.3415+-0.1996	0.138799
13	0.0613+-0.0313	0.3397+-0.1984	0.180453
14	0.0571+-0.0291	0.5360+-0.3031	0.10653
15	0.0553+-0.0282	0.4975+-0.2756	0.111156
16	0.0551+-0.0280	0.3843+-0.1972	0.143378
17	0.0568+-0.0289	0.3463+-0.1616	0.16402
18	0.0542+-0.0276	0.3561+-0.1669	0.152204
19	0.0531+-0.0270	0.3262+-0.1505	0.162784
20	0.0537+-0.0273	0.2692+-0.1209	0.19948
21	0.0522+-0.0265	0.2597+-0.1162	0.201001
22	0.0518+-0.0264	0.2859+-0.1213	0.181182
23	0.0499+-0.0254	0.3421+-0.1412	0.145864
24	0.0487+-0.0248	0.3269+-0.1337	0.148975
25	0.0476+-0.0242	0.3144+-0.1277	0.151399
26	0.0457+-0.0232	0.3207+-0.1308	0.142501
27	0.0438+-0.0222	0.3301+-0.1355	0.132687
28	0.0417+-0.0211	0.4106+-0.1625	0.101559
29	0.0402+-0.0203	0.4219+-0.1681	0.0952832
30	0.0389+-0.0197	0.4279+-0.1711	0.0909091
31	0.0377+-0.0191	0.4337+-0.1740	0.0869264
32	0.0460+-0.0209	0.4452+-0.1799	0.103324
33	0.0457+-0.0208	0.3986+-0.1566	0.114651
34	0.0454+-0.0206	0.4224+-0.1612	0.107481
35	0.0624+-0.0240	0.4267+-0.1632	0.146239
36	0.0611+-0.0235	0.4166+-0.1585	0.146663
37	0.0559+-0.0215	0.9689+-0.7601	0.0576943
38	0.0565+-0.0217	0.8041+-0.4810	0.0702649
39	0.0563+-0.0216	0.8212+-0.4869	0.0685582
40	0.0602+-0.0232	0.5105+-0.1925	0.117924
41	0.0602+-0.0232	0.5084+-0.1913	0.118411
42	0.0518+-0.0216	0.4931+-0.1838	0.10505
43	0.0521+-0.0217	0.4225+-0.1617	0.123314
44	0.0515+-0.0214	0.3854+-0.1503	0.133627
45	0.0513+-0.0214	0.3904+-0.1527	0.131404
46	0.0510+-0.0213	0.4039+-0.1595	0.126269
47	0.0417+-0.0189	0.3626+-0.1470	0.115003
48	0.0413+-0.0188	0.3810+-0.1558	0.108399
49	0.0413+-0.0187	0.3838+-0.1575	0.107608
50	0.0395+-0.0179	0.4323+-0.1921	0.0913717
51	0.0398+-0.0180	0.4047+-0.1773	0.0983445
52	0.0394+-0.0179	0.4363+-0.1949	0.0903048
53	0.0395+-0.0179	0.4286+-0.1906	0.0921605
54	0.0396+-0.0180	0.5203+-0.2352	0.0761099
55	0.0395+-0.0179	0.5354+-0.2450	0.0737766
56	0.0392+-0.0178	0.5746+-0.2716	0.0682214
57	0.0310+-0.0156	0.6077+-0.2953	0.051012
58	0.0307+-0.0155	0.6708+-0.3514	0.0457662
59	0.0311+-0.0157	0.7143+-0.3596	0.0435391
60	0.0318+-0.0161	0.5683+-0.2520	0.0559564
61	0.0322+-0.0162	0.6328+-0.2858	0.050885
62	0.0321+-0.0162	0.7978+-0.4047	0.0402356
63	0.0329+-0.0166	0.7531+-0.3513	0.0436861
64	0.0243+-0.0141	0.8010+-0.3904	0.0303371
65	0.0245+-0.0142	0.6584+-0.3036	0.0372114
66	0.0408+-0.0184	0.7165+-0.3512	0.0569435
67	0.0556+-0.0212	1.3078+-1.3439	0.0425141
68	0.0562+-0.0215	1.1927+-1.1096	0.04712
69	0.0575+-0.0220	1.1865+-1.0803	0.0484619
70	0.0582+-0.0222	1.7839+-3.6572	0.0326251
71	0.0584+-0.0223	1.4506+-1.8113	0.0402592
72	0.0591+-0.0226	1.1289+-0.9418	0.0523518
73	0.0591+-0.0226	0.8296+-0.5062	0.0712392
74	0.0681+-0.0244	0.6093+-0.3083	0.111768
75	0.0680+-0.0243	0.6199+-0.3148	0.109695
76	0.0692+-0.0248	0.5281+-0.2494	0.131036
77	0.0792+-0.0268	0.5983+-0.2839	0.132375
78	0.0796+-0.0270	0.7058+-0.3545	0.11278
79	0.0812+-0.0275	0.5261+-0.2456	0.154343
80	0.0819+-0.0278	0.6031+-0.2878	0.135798
81	0.0822+-0.0279	0.5845+-0.2740	0.140633
82	0.0823+-0.0279	0.5792+-0.2701	0.142093
83	0.0721+-0.0259	0.6123+-0.2948	0.117753
84	0.0718+-0.0258	0.7882+-0.4344	0.0910936
85	0.0810+-0.0275	0.6548+-0.3283	0.123702
86	0.0624+-0.0239	0.7861+-0.4317	0.0793792
87	0.0615+-0.0236	0.9250+-0.5931	0.0664865
88	0.0616+-0.0236	0.9069+-0.5691	0.0679237
89	0.0620+-0.0238	0.8373+-0.4848	0.0740475
90	0.0622+-0.0238	0.8103+-0.4553	0.0767617
91	0.0602+-0.0230	0.6571+-0.2493	0.0916147
92	0.0608+-0.0233	0.7129+-0.2637	0.0852855
93	dN	dS	u.d.
94	dN	dS	u.d.
95	dN	dS	u.d.
96	0.0619+-0.0237	0.7175+-0.2546	0.0862718
97	0.0626+-0.0240	0.6617+-0.2295	0.0946048
98	0.0624+-0.0239	0.6788+-0.2371	0.0919269
99	0.0622+-0.0238	0.6892+-0.2417	0.0902496
100	0.0628+-0.0240	0.6488+-0.2240	0.0967941
101	0.0793+-0.0277	0.5872+-0.1940	0.135048
102	0.0906+-0.0301	0.5500+-0.1793	0.164727
103	0.1026+-0.0326	0.5126+-0.1650	0.200156
104	0.1028+-0.0326	0.5092+-0.1637	0.201885
105	0.1112+-0.0337	0.4887+-0.1627	0.227542
106	0.1343+-0.0378	0.4601+-0.1517	0.291893
107	0.1343+-0.0378	0.4593+-0.1514	0.292401
108	0.1343+-0.0378	0.4593+-0.1514	0.292401
109	0.1348+-0.0380	0.4521+-0.1487	0.298164
110	0.1452+-0.0396	0.4118+-0.1400	0.352598
111	0.1448+-0.0395	0.4159+-0.1415	0.348161
112	0.1438+-0.0393	0.3748+-0.1325	0.383671
113	0.1437+-0.0392	0.3263+-0.1203	0.440392
114	0.1553+-0.0412	0.2786+-0.1079	0.55743
115	0.1582+-0.0421	0.2613+-0.1008	0.605434
116	0.1599+-0.0425	0.2516+-0.0968	0.635533
117	0.1512+-0.0419	0.2436+-0.0935	0.62069
118	0.1351+-0.0405	0.2152+-0.0820	0.627788
119	0.1327+-0.0397	0.2070+-0.0788	0.641063
120	0.1303+-0.0390	0.2001+-0.0760	0.651174
121	0.1278+-0.0382	0.2244+-0.0806	0.569519
122	0.1256+-0.0375	0.2351+-0.0846	0.534241
123	0.1264+-0.0377	0.2312+-0.0831	0.546713
124	0.1267+-0.0378	0.2299+-0.0826	0.551109
125	0.1137+-0.0352	0.2386+-0.0860	0.47653
126	0.1134+-0.0350	0.2402+-0.0865	0.472107
127	0.1116+-0.0344	0.2524+-0.0912	0.442155
128	0.1002+-0.0321	0.2577+-0.0933	0.388824
129	0.1010+-0.0324	0.2170+-0.0828	0.465438
130	0.1006+-0.0323	0.2192+-0.0837	0.458942
131	0.0995+-0.0319	0.1929+-0.0786	0.515811
132	0.1009+-0.0324	0.1845+-0.0750	0.546883
133	0.1011+-0.0325	0.1833+-0.0745	0.551555
134	0.1028+-0.0330	0.1752+-0.0711	0.586758
135	0.1022+-0.0328	0.1779+-0.0722	0.57448
136	0.0903+-0.0303	0.1851+-0.0753	0.487844
137	0.0902+-0.0303	0.1537+-0.0675	0.586858
138	0.0909+-0.0305	0.1506+-0.0661	0.603586
139	0.0916+-0.0307	0.1471+-0.0645	0.622706
140	0.0919+-0.0308	0.1459+-0.0640	0.629883
141	0.0922+-0.0309	0.1448+-0.0635	0.63674
142	0.0929+-0.0312	0.1416+-0.0620	0.656073
143	0.0921+-0.0309	0.1165+-0.0561	0.790558
144	0.0929+-0.0312	0.1138+-0.0548	0.816344
145	0.0936+-0.0314	0.1116+-0.0537	0.83871
146	0.0939+-0.0315	0.1380+-0.0604	0.680435
147	0.0926+-0.0311	0.1147+-0.0552	0.807323
148	0.1052+-0.0338	0.1100+-0.0529	0.956364
149	0.1241+-0.0376	0.1499+-0.0660	0.827885
150	0.1239+-0.0375	0.1508+-0.0664	0.821618
151	0.1218+-0.0368	0.1576+-0.0697	0.772843
152	0.1033+-0.0331	0.1483+-0.0681	0.696561
153	0.1026+-0.0329	0.1511+-0.0695	0.679021
154	0.0899+-0.0301	0.1611+-0.0745	0.558038
155	0.0906+-0.0303	0.1923+-0.0834	0.471139
156	0.0837+-0.0297	0.1732+-0.0742	0.483256
157	0.0596+-0.0240	0.2076+-0.0909	0.287091
158	0.0596+-0.0240	0.2084+-0.0912	0.285988
159	0.0602+-0.0243	0.2397+-0.0998	0.251147
160	0.0602+-0.0243	0.2401+-0.1000	0.250729
161	0.0516+-0.0225	0.2223+-0.0915	0.232119
162	0.0512+-0.0223	0.2289+-0.0946	0.223678
163	0.0509+-0.0222	0.2744+-0.1100	0.185496
164	0.0505+-0.0220	0.2826+-0.1140	0.178698
165	0.0406+-0.0195	0.2907+-0.1179	0.139663
166	0.0399+-0.0191	0.3667+-0.1493	0.108808
167	0.0485+-0.0210	0.3804+-0.1570	0.127497
168	0.0492+-0.0212	0.3937+-0.1518	0.124968
169	0.0661+-0.0245	0.4493+-0.1819	0.147118
170	0.0734+-0.0256	0.5870+-0.2500	0.125043
171	0.0833+-0.0275	0.5541+-0.2279	0.150334
172	0.1088+-0.0322	0.4597+-0.1746	0.236676
173	0.1271+-0.0349	0.5466+-0.2071	0.232528
174	0.1293+-0.0355	0.5783+-0.2240	0.223586
175	0.1313+-0.0361	0.6223+-0.2492	0.210991
176	0.1349+-0.0371	0.6265+-0.2507	0.215323
177	0.1392+-0.0384	0.6209+-0.2475	0.224191
178	0.1419+-0.0391	0.6621+-0.2732	0.214318
179	0.1454+-0.0401	0.5799+-0.2302	0.250733
180	0.1465+-0.0404	0.6776+-0.2952	0.216204
181	0.1495+-0.0412	0.7321+-0.3361	0.204207
182	0.1553+-0.0429	0.7029+-0.3138	0.220942
183	0.1585+-0.0438	0.7729+-0.3693	0.205072
184	0.1624+-0.0449	0.8338+-0.4242	0.194771
185	0.1623+-0.0448	0.8410+-0.4376	0.192985
186	0.1611+-0.0445	0.7133+-0.3352	0.225852
187	0.1757+-0.0471	0.6680+-0.2990	0.263024
188	0.1887+-0.0491	0.6792+-0.3091	0.277827
189	0.1887+-0.0492	0.6839+-0.3123	0.275918
190	0.1873+-0.0488	0.7216+-0.3413	0.259562
191	0.2155+-0.0535	0.7132+-0.3295	0.302159
192	0.2337+-0.0561	0.8527+-0.4245	0.274071
193	0.2419+-0.0567	1.1019+-0.7403	0.21953
194	0.2596+-0.0599	0.9451+-0.5077	0.27468
195	0.2650+-0.0613	0.7923+-0.3668	0.334469
196	0.2642+-0.0610	0.8087+-0.3805	0.326697
197	0.2623+-0.0605	0.6818+-0.2954	0.384717
198	0.2790+-0.0634	0.6613+-0.2820	0.421896
199	dN	dS	u.d.
200	dN	dS	u.d.
201	dN	dS	u.d.
202	dN	dS	u.d.
203	dN	dS	u.d.
204	dN	dS	u.d.
205	dN	dS	u.d.
206	dN	dS	u.d.
207	dN	dS	u.d.
208	dN	dS	u.d.
209	dN	dS	u.d.
210	0.4257+-0.0902	0.4571+-0.1615	0.931306
211	0.4391+-0.0937	0.4848+-0.1682	0.905734
212	0.4342+-0.0924	0.5612+-0.1911	0.773699
213	0.4276+-0.0906	0.5830+-0.2002	0.733448
214	0.4511+-0.0945	0.5670+-0.1933	0.795591
215	0.4396+-0.0919	0.6218+-0.2178	0.70698
216	0.4408+-0.0923	0.7133+-0.2588	0.617973
217	0.4438+-0.0930	0.6040+-0.2090	0.734768
218	0.4489+-0.0948	0.5889+-0.2024	0.762269
219	0.4255+-0.0908	0.5388+-0.1920	0.789718
220	0.4247+-0.0905	0.5379+-0.1914	0.789552
221	0.4311+-0.0928	0.5365+-0.1982	0.803541
222	0.4086+-0.0882	0.5354+-0.1974	0.763168
223	0.3496+-0.0775	0.5626+-0.2198	0.621401
224	0.3172+-0.0729	0.4893+-0.1957	0.648273
225	0.3387+-0.0766	0.4891+-0.1917	0.692496
226	0.3338+-0.0753	0.4451+-0.1691	0.749944
227	0.3187+-0.0714	0.4516+-0.1724	0.705713
228	0.3236+-0.0714	0.4511+-0.1721	0.717358
229	0.3174+-0.0698	0.4221+-0.1579	0.751955
230	0.3094+-0.0679	0.4059+-0.1504	0.762257
231	0.3151+-0.0682	0.4022+-0.1487	0.783441
232	0.3263+-0.0678	0.4248+-0.1595	0.768126
233	0.3150+-0.0652	0.4266+-0.1604	0.738397
234	0.3211+-0.0657	0.4162+-0.1554	0.771504
235	0.3100+-0.0631	0.4202+-0.1574	0.737744
236	0.3053+-0.0620	0.4479+-0.1707	0.681625
237	0.3200+-0.0646	0.4457+-0.1698	0.717972
238	0.3168+-0.0638	0.4658+-0.1803	0.68012
239	0.3119+-0.0627	0.5932+-0.2473	0.525792
240	0.3453+-0.0686	0.6433+-0.2709	0.536764
241	0.3615+-0.0715	0.6319+-0.2634	0.572084
242	0.3483+-0.0693	0.6139+-0.2518	0.567356
243	0.3339+-0.0675	0.5292+-0.2096	0.630952
244	0.3257+-0.0670	0.4967+-0.1908	0.655728
245	0.3098+-0.0641	0.5824+-0.2329	0.531937
246	0.3002+-0.0619	0.6872+-0.3045	0.436845
247	0.2999+-0.0618	0.6883+-0.3056	0.435711
248	0.3362+-0.0673	0.6806+-0.2882	0.493976
249	0.3271+-0.0661	0.6250+-0.2512	0.52336
250	0.3210+-0.0647	0.6924+-0.2990	0.463605
251	0.3217+-0.0653	0.6349+-0.2780	0.506694
252	0.3120+-0.0644	0.6056+-0.2561	0.515192
253	0.3292+-0.0676	0.5004+-0.1995	0.657874
254	0.3448+-0.0692	0.5552+-0.2246	0.621037
255	0.3647+-0.0717	0.5830+-0.2338	0.625557
256	0.3646+-0.0719	0.5780+-0.2282	0.630796
257	0.3476+-0.0688	0.5120+-0.1989	0.678906
258	0.3501+-0.0680	0.5915+-0.2473	0.591885
259	0.3501+-0.0680	0.5915+-0.2473	0.591885
260	0.3663+-0.0709	0.6861+-0.3050	0.533887
261	0.3500+-0.0680	0.6001+-0.2561	0.583236
262	0.3565+-0.0682	0.5607+-0.2412	0.635812
263	0.3555+-0.0681	0.5027+-0.2232	0.707181
264	0.3629+-0.0698	0.4569+-0.1949	0.794266
265	0.3677+-0.0714	0.3704+-0.1528	0.992711
266	0.3676+-0.0713	0.3703+-0.1532	0.992709
267	0.3687+-0.0716	0.3646+-0.1492	1.01125
268	0.3732+-0.0728	0.3489+-0.1407	1.06965
269	0.3579+-0.0701	0.3479+-0.1400	1.02874
270	0.3526+-0.0688	0.3684+-0.1502	0.957112
271	0.3328+-0.0669	0.3440+-0.1378	0.967442
272	0.3138+-0.0634	0.3649+-0.1485	0.859962
273	0.3138+-0.0634	0.3649+-0.1485	0.859962
274	0.3296+-0.0658	0.3492+-0.1398	0.943872
275	0.3377+-0.0677	0.3202+-0.1259	1.05465
276	0.3091+-0.0624	0.3198+-0.1291	0.966542
277	0.3222+-0.0642	0.3181+-0.1283	1.01289
278	0.3300+-0.0660	0.3445+-0.1344	0.95791
279	0.3119+-0.0627	0.3580+-0.1409	0.871229
280	0.3065+-0.0616	0.3883+-0.1566	0.789338
281	0.3086+-0.0622	0.3789+-0.1515	0.814463
282	0.3033+-0.0608	0.4033+-0.1646	0.752046
283	0.2822+-0.0583	0.3818+-0.1528	0.73913
284	0.2985+-0.0607	0.3583+-0.1412	0.833101
285	0.2861+-0.0588	0.3532+-0.1383	0.810023
286	0.2868+-0.0589	0.3484+-0.1362	0.823192
287	0.2890+-0.0595	0.3403+-0.1326	0.849251
288	0.2925+-0.0603	0.3788+-0.1446	0.772175
289	0.2822+-0.0589	0.4195+-0.1579	0.672706
290	0.2714+-0.0576	0.4091+-0.1525	0.663407
291	0.2438+-0.0531	0.3640+-0.1372	0.66978
292	0.2317+-0.0513	0.3622+-0.1365	0.639702
293	0.2193+-0.0494	0.4189+-0.1577	0.523514
294	0.2155+-0.0484	0.4506+-0.1742	0.478251
295	0.2145+-0.0482	0.4588+-0.1784	0.467524
296	0.2245+-0.0495	0.4095+-0.1600	0.54823
297	0.2240+-0.0494	0.4795+-0.1889	0.467153
298	0.2258+-0.0499	0.4626+-0.1797	0.488111
299	0.2072+-0.0472	0.4549+-0.1823	0.455485
300	0.2033+-0.0463	0.5002+-0.2084	0.406437
301	0.2052+-0.0467	0.5302+-0.2095	0.387024
302	0.1842+-0.0438	0.5172+-0.2024	0.356148
303	0.1730+-0.0420	0.5210+-0.2054	0.332054
304	0.1597+-0.0397	0.5781+-0.2432	0.27625
305	0.1681+-0.0415	0.4961+-0.1990	0.338843
306	0.1411+-0.0373	0.4860+-0.2008	0.290329
307	0.1182+-0.0337	0.5160+-0.2202	0.22907
308	0.1162+-0.0332	0.5717+-0.2571	0.203253
309	0.1087+-0.0323	0.5977+-0.2632	0.181864
310	0.1089+-0.0323	0.5918+-0.2595	0.184015
311	0.0973+-0.0300	0.5589+-0.2483	0.174092
312	0.0980+-0.0302	0.6268+-0.2835	0.15635
313	0.0903+-0.0292	0.5599+-0.2377	0.161279
314	0.0903+-0.0292	0.5631+-0.2402	0.160362
315	0.0896+-0.0290	0.6908+-0.3210	0.129705
316	0.0793+-0.0269	0.7466+-0.3722	0.106215
317	0.0789+-0.0268	0.7788+-0.4047	0.10131
318	0.0783+-0.0266	0.6953+-0.3428	0.112613
319	0.0860+-0.0277	0.8289+-0.4890	0.103752
320	0.0950+-0.0293	0.8655+-0.5378	0.109763
321	0.1039+-0.0307	0.9527+-0.6996	0.109058
322	0.1201+-0.0329	1.8193+-5.7641	0.0660144
323	0.1492+-0.0376	0.8181+-0.5189	0.182374
324	0.1500+-0.0378	0.7970+-0.5074	0.188206
325	0.1507+-0.0381	0.7506+-0.4338	0.200773
326	0.1496+-0.0378	0.9222+-0.6047	0.162221
327	0.1498+-0.0378	0.9055+-0.5762	0.165433
328	0.1502+-0.0381	0.9095+-0.5804	0.165146
329	0.1494+-0.0379	0.7771+-0.4471	0.192253
330	0.1499+-0.0380	0.7439+-0.4056	0.201506
331	0.1534+-0.0390	0.6104+-0.2828	0.251311
332	0.1656+-0.0411	0.6753+-0.3201	0.245224
333	0.1575+-0.0403	0.7370+-0.3584	0.213704
334	0.1668+-0.0414	0.7978+-0.4336	0.209075
335	0.1652+-0.0410	1.1236+-0.9201	0.147027
336	0.1734+-0.0419	1.3829+-1.2865	0.125389
337	0.1726+-0.0416	1.5143+-1.6851	0.11398
338	0.1951+-0.0453	2.6686+-24.6744	0.0731095
339	0.1830+-0.0432	1.5961+-1.9912	0.114654
340	0.1819+-0.0430	2.0373+-7.1286	0.0892848
341	0.1817+-0.0429	2.8526+-44.5409	0.0636963
342	0.2024+-0.0459	1.2906+-1.0923	0.156826
343	0.1982+-0.0448	3.0856+-40.9064	0.0642339
344	0.1975+-0.0447	1.4195+-1.4668	0.139133
345	0.1970+-0.0445	1.5211+-1.8061	0.129512
346	0.1976+-0.0447	1.4261+-1.4866	0.13856
347	0.1974+-0.0447	1.4469+-1.5517	0.13643
348	0.1980+-0.0448	1.3565+-1.2882	0.145964
349	0.1989+-0.0450	2.1639+-6.4457	0.0919174
350	0.1905+-0.0439	0.9625+-0.3399	0.197922
351	0.1907+-0.0440	0.9568+-0.3370	0.19931
352	0.1912+-0.0441	1.6104+-2.2049	0.118728
353	0.1914+-0.0442	1.5526+-1.9590	0.123277
354	0.1910+-0.0441	1.6664+-2.4713	0.114618
355	0.2020+-0.0458	1.6554+-2.4165	0.122025
356	0.1822+-0.0429	2.4159+-10.8744	0.075417
357	0.1819+-0.0428	3.2179+-54.2358	0.0565275
358	0.1917+-0.0443	1.5158+-1.8169	0.126468
359	0.1914+-0.0442	1.5888+-2.1097	0.120468
360	0.1911+-0.0441	2.2766+-14.3694	0.083941
361	0.1909+-0.0441	2.2939+-14.6919	0.0832207
362	0.1907+-0.0440	1.1787+-0.9324	0.161788
363	0.1885+-0.0435	1.7003+-4.2154	0.110863
364	0.1900+-0.0439	2.0818+-5.7287	0.0912672
365	0.1899+-0.0439	2.2703+-8.3699	0.0836453
366	0.2030+-0.0453	1.9085+-4.0091	0.106366
367	0.2244+-0.0483	1.9555+-4.4085	0.114753
368	0.2241+-0.0482	1.9843+-4.6718	0.112937
369	0.2241+-0.0482	1.9461+-4.3256	0.115153
370	0.2256+-0.0486	1.5678+-2.0079	0.143896
371	0.2258+-0.0487	1.5540+-1.9522	0.145302
372	0.2145+-0.0471	1.7294+-2.7902	0.124031
373	0.1947+-0.0447	1.5681+-2.0093	0.124163
374	0.1629+-0.0396	0.9282+-0.3416	0.175501
375	0.1751+-0.0418	1.6557+-2.4337	0.105756
376	0.1726+-0.0411	0.9604+-0.3591	0.179717
377	0.1825+-0.0424	0.9528+-0.3550	0.191541
378	0.1950+-0.0443	0.8536+-0.3031	0.228444
379	0.2078+-0.0465	0.9127+-0.3217	0.227676
380	0.2088+-0.0468	1.0072+-0.3600	0.207307
381	0.2073+-0.0464	1.0763+-0.3991	0.192604
382	0.2026+-0.0453	1.3639+-0.5997	0.148545
383	0.1923+-0.0437	1.3265+-0.5695	0.144968
384	0.1919+-0.0436	1.1449+-0.4559	0.167613
385	0.1825+-0.0424	1.1134+-0.4356	0.163912
386	0.1721+-0.0410	0.9884+-0.3749	0.17412
387	0.1643+-0.0402	0.8985+-0.3260	0.18286
388	0.1650+-0.0404	0.8727+-0.3127	0.189068
389	0.1453+-0.0373	2.4199+-11.8883	0.0600438
390	0.1543+-0.0386	1.4996+-1.9152	0.102894
391	0.1689+-0.0407	2.2646+-8.8596	0.0745827
392	0.1689+-0.0407	2.3507+-10.5334	0.0718509
393	0.1492+-0.0378	2.1350+-6.8262	0.0698829
394	0.1506+-0.0382	1.5215+-1.9662	0.0989813
395	0.1628+-0.0404	1.9617+-4.6449	0.0829892
396	0.1738+-0.0422	1.7782+-3.2029	0.0977393
397	0.1849+-0.0441	1.7068+-2.7706	0.108331
398	0.1765+-0.0429	2.1674+-6.8020	0.081434
399	0.1727+-0.0420	0.8523+-0.2971	0.202628
400	0.1706+-0.0415	1.9160+-4.3884	0.0890397
401	0.1703+-0.0414	1.5073+-2.2692	0.112983
402	0.1685+-0.0410	1.5613+-2.2168	0.107923
403	0.1731+-0.0422	1.0272+-0.7585	0.168516
404	0.1773+-0.0433	0.7951+-0.4430	0.222991
405	0.1790+-0.0436	0.7236+-0.3744	0.247374
406	0.1705+-0.0425	0.6667+-0.3291	0.255737
407	0.1658+-0.0412	0.6937+-0.3810	0.239008
408	0.1664+-0.0413	0.6952+-0.3962	0.239356
409	0.1543+-0.0392	0.7561+-0.4682	0.204074
410	0.1781+-0.0433	0.8011+-0.4849	0.222319
411	0.1757+-0.0427	0.8856+-0.5798	0.198397
412	0.1778+-0.0432	0.7954+-0.4703	0.223535
413	0.1784+-0.0433	0.7922+-0.4786	0.225196
414	0.1800+-0.0437	0.7337+-0.4131	0.245332
415	0.1744+-0.0423	0.6126+-0.3228	0.284688
416	0.1760+-0.0427	0.5728+-0.2905	0.307263
417	0.1662+-0.0421	0.3592+-0.1264	0.462695
418	0.1460+-0.0391	0.3508+-0.1231	0.416192
419	0.1465+-0.0392	0.3466+-0.1215	0.422677
420	0.1505+-0.0404	0.3146+-0.1093	0.478385
421	0.1399+-0.0388	0.3169+-0.1102	0.441464
422	0.1281+-0.0366	0.3247+-0.1131	0.394518
423	0.1284+-0.0367	0.3216+-0.1119	0.399254
424	0.1289+-0.0368	0.3180+-0.1106	0.405346
425	0.1285+-0.0367	0.3650+-0.1223	0.352055
426	0.1150+-0.0339	0.4014+-0.1360	0.286497
427	0.1032+-0.0315	0.4298+-0.1469	0.240112
428	0.0944+-0.0302	0.3678+-0.1297	0.256661
429	0.0811+-0.0273	0.4761+-0.1736	0.170342
430	0.0623+-0.0233	0.4354+-0.1657	0.143087
431	0.0620+-0.0232	0.3803+-0.1515	0.163029
432	0.0625+-0.0234	0.4270+-0.1621	0.14637
433	0.0713+-0.0252	0.4333+-0.1648	0.164551
434	0.0700+-0.0248	0.4092+-0.1644	0.171065
435	0.0873+-0.0281	0.4329+-0.1752	0.201663
436	0.0959+-0.0294	0.4323+-0.1749	0.221837
437	0.1044+-0.0307	0.4349+-0.1762	0.240055
438	0.1231+-0.0339	0.4393+-0.1782	0.280219
439	0.1535+-0.0388	0.4321+-0.2087	0.355242
440	0.1806+-0.0424	0.4813+-0.2410	0.375234
441	0.1715+-0.0411	0.4566+-0.2244	0.375602
442	0.1653+-0.0400	0.5328+-0.2725	0.310248
443	0.1916+-0.0435	0.4450+-0.2147	0.430562
444	0.1973+-0.0448	0.4388+-0.2106	0.449635
445	0.2022+-0.0460	0.4480+-0.2166	0.451339
446	0.1940+-0.0450	0.3918+-0.1939	0.495151
447	0.1908+-0.0441	0.4335+-0.2230	0.440138
448	0.1888+-0.0435	0.4686+-0.2497	0.402902
449	0.2002+-0.0452	0.3524+-0.1842	0.568104
450	0.2213+-0.0480	0.3616+-0.1933	0.612002
451	0.2208+-0.0478	0.3667+-0.1969	0.602127
452	0.2223+-0.0482	0.3500+-0.1862	0.635143
453	0.2233+-0.0484	0.3410+-0.1808	0.654839
454	0.2224+-0.0482	0.3481+-0.1844	0.638897
455	0.2193+-0.0475	0.3843+-0.2085	0.570648
456	0.2198+-0.0476	0.3780+-0.2036	0.581481
457	0.2193+-0.0476	0.3872+-0.2111	0.566374
458	0.2200+-0.0478	0.3832+-0.2092	0.574113
459	0.2212+-0.0481	0.4777+-0.2590	0.463052
460	0.2216+-0.0482	0.4757+-0.2584	0.46584
461	0.1956+-0.0442	0.4434+-0.2594	0.441137
462	0.2010+-0.0455	0.4483+-0.2650	0.44836
463	0.2053+-0.0465	0.4731+-0.2829	0.433946
464	0.2106+-0.0478	0.4926+-0.2995	0.427527
465	0.2366+-0.0517	0.5844+-0.3504	0.40486
466	0.2633+-0.0557	0.5344+-0.3026	0.492702
467	0.2619+-0.0553	0.5556+-0.3197	0.471382
468	0.2714+-0.0564	0.6205+-0.3845	0.437389
469	dN	dS	u.d.
470	dN	dS	u.d.
471	dN	dS	u.d.
472	0.2801+-0.0583	0.6312+-0.3830	0.443758
473	0.2964+-0.0609	0.7324+-0.4569	0.404697
474	0.3101+-0.0629	0.7230+-0.4399	0.428907
475	0.3254+-0.0653	0.6967+-0.4129	0.467059
476	0.3249+-0.0652	0.7027+-0.4166	0.462359
477	0.3230+-0.0648	0.7474+-0.4661	0.432165
478	0.3361+-0.0665	0.7549+-0.4746	0.445225
479	0.3504+-0.0687	0.7513+-0.4632	0.466392
480	0.3523+-0.0691	0.7229+-0.4345	0.487343
481	0.3554+-0.0699	0.6838+-0.3957	0.519743
482	0.3729+-0.0729	0.6594+-0.3724	0.565514
483	0.3692+-0.0720	0.5496+-0.2957	0.671761
484	0.3541+-0.0695	0.5419+-0.2901	0.653442
485	0.3571+-0.0701	0.5111+-0.2663	0.698689
486	0.3254+-0.0651	0.5393+-0.2921	0.603375
487	dN	dS	u.d.
488	dN	dS	u.d.
489	dN	dS	u.d.
490	0.2752+-0.0581	0.6039+-0.3192	0.455705
491	0.2614+-0.0559	0.6321+-0.3565	0.413542
492	0.2605+-0.0557	0.8401+-0.5618	0.310082
493	0.2464+-0.0537	0.6728+-0.3855	0.366231
494	0.2249+-0.0509	0.7200+-0.4576	0.312361
495	0.2208+-0.0499	0.8457+-0.5894	0.261085
496	0.2194+-0.0496	0.6523+-0.3586	0.336348
497	0.2250+-0.0499	0.6446+-0.3487	0.349054
498	0.2165+-0.0491	0.5861+-0.2972	0.369391
499	0.2071+-0.0481	0.5518+-0.2686	0.375317
500	0.2032+-0.0469	0.6161+-0.3217	0.329817
501	0.1834+-0.0444	0.5743+-0.2844	0.319345
502	0.1834+-0.0444	0.5718+-0.2812	0.320742
503	0.1828+-0.0443	0.5842+-0.2894	0.312907
504	0.1976+-0.0470	0.6311+-0.3101	0.313104
505	0.2064+-0.0482	0.7258+-0.3989	0.284376
506	0.2063+-0.0482	0.7358+-0.4105	0.280375
507	0.2048+-0.0478	0.7844+-0.4579	0.261091
508	0.2049+-0.0478	0.7890+-0.4662	0.259696
509	0.2050+-0.0479	0.7829+-0.4580	0.261847
510	0.2044+-0.0477	0.6430+-0.3457	0.317885
511	0.2193+-0.0505	0.5860+-0.2994	0.374232
512	0.2204+-0.0508	0.5674+-0.2853	0.388438
513	0.2144+-0.0492	0.5573+-0.2786	0.384712
514	0.2094+-0.0480	0.5348+-0.2607	0.391548
515	0.2063+-0.0472	0.4936+-0.2334	0.41795
516	0.1827+-0.0433	0.4249+-0.2013	0.429984
517	0.1626+-0.0403	0.4204+-0.1993	0.386775
518	0.1623+-0.0403	0.4260+-0.2030	0.380986
519	0.1645+-0.0409	0.4748+-0.2225	0.346462
520	0.1636+-0.0407	0.4903+-0.2324	0.333673
521	0.1734+-0.0422	0.4169+-0.1947	0.415927
522	0.1920+-0.0454	0.4092+-0.1777	0.469208
523	0.1882+-0.0444	0.5325+-0.2350	0.353427
524	0.1861+-0.0439	0.4728+-0.2071	0.393613
525	0.1753+-0.0421	0.4780+-0.2116	0.366736
526	0.1732+-0.0413	0.5070+-0.2320	0.341617
527	0.1902+-0.0432	0.4574+-0.2133	0.415829
528	0.2145+-0.0463	0.5140+-0.2406	0.417315
529	0.2079+-0.0459	0.5587+-0.2594	0.372114
530	0.2021+-0.0454	0.5731+-0.2725	0.352644
531	0.2016+-0.0453	0.5847+-0.2797	0.344792
532	0.2002+-0.0449	0.6132+-0.2981	0.326484
533	0.1890+-0.0432	0.6345+-0.3186	0.297872
534	0.1872+-0.0428	0.6794+-0.3485	0.275537
535	0.1912+-0.0437	0.5612+-0.2542	0.340699
536	0.2023+-0.0455	0.5539+-0.2473	0.365228
537	0.2055+-0.0463	0.4990+-0.2129	0.411824
538	0.1974+-0.0455	0.4660+-0.1941	0.423605
539	0.1846+-0.0436	0.5088+-0.2190	0.362814
540	0.1707+-0.0411	0.4796+-0.2122	0.355922
541	0.1684+-0.0406	0.4519+-0.2187	0.372649
542	0.1514+-0.0385	0.4037+-0.1873	0.375031
543	0.1501+-0.0383	0.3468+-0.1663	0.432814
544	0.1500+-0.0383	0.3540+-0.1709	0.423729
545	0.1391+-0.0364	0.3678+-0.1790	0.378195
546	0.1389+-0.0363	0.2906+-0.1490	0.477977
547	0.1456+-0.0371	0.3411+-0.1780	0.426854
548	0.1343+-0.0350	0.3686+-0.1937	0.364352
549	0.1439+-0.0366	0.3726+-0.1965	0.386205
550	0.1437+-0.0365	0.3765+-0.1998	0.381673
551	0.1369+-0.0359	0.4183+-0.2075	0.327277
552	0.1372+-0.0360	0.4139+-0.2044	0.331481
553	0.1392+-0.0365	0.4578+-0.2188	0.304063
554	0.1390+-0.0365	0.4624+-0.2212	0.300606
555	dN	dS	u.d.
556	0.1168+-0.0324	0.4433+-0.2234	0.263478
557	0.1270+-0.0341	0.4161+-0.2056	0.305215
558	0.1270+-0.0341	0.4161+-0.2056	0.305215
559	0.1288+-0.0347	0.4707+-0.2269	0.273635
560	0.1288+-0.0347	0.4707+-0.2269	0.273635
561	0.1483+-0.0379	0.4824+-0.2328	0.307421
562	0.1578+-0.0395	0.4985+-0.2430	0.31655
563	0.1694+-0.0415	0.4709+-0.2253	0.359737
564	0.1911+-0.0450	0.4561+-0.2158	0.418987
565	0.2087+-0.0479	0.5949+-0.2825	0.350815
566	0.2041+-0.0466	0.7095+-0.3672	0.287667
567	0.2048+-0.0468	0.6845+-0.3486	0.299196
568	0.2044+-0.0468	0.7200+-0.3782	0.283889
569	0.2031+-0.0463	0.7358+-0.3914	0.276026
570	0.1931+-0.0447	0.5601+-0.2738	0.34476
571	0.1930+-0.0447	0.5648+-0.2766	0.341714
572	0.1924+-0.0444	0.5631+-0.2772	0.34168
573	0.1838+-0.0428	0.6327+-0.3565	0.290501
574	0.2007+-0.0449	0.6475+-0.4407	0.309961
575	0.2078+-0.0453	0.7300+-0.5480	0.284658
576	0.2095+-0.0456	0.6215+-0.4019	0.337088
577	0.2009+-0.0447	0.5756+-0.3530	0.349027
578	0.1991+-0.0450	0.5570+-0.3093	0.357451
579	0.1775+-0.0426	0.4421+-0.2379	0.401493
580	0.1764+-0.0423	0.4653+-0.2571	0.37911
581	0.1719+-0.0411	0.4577+-0.2501	0.375574
582	0.1873+-0.0435	0.4964+-0.2625	0.377317
583	0.2158+-0.0485	0.3700+-0.1751	0.583243
584	0.2168+-0.0488	0.4481+-0.2112	0.483821
585	0.2170+-0.0488	0.4449+-0.2091	0.48775
586	0.2184+-0.0479	0.6251+-0.3483	0.349384
587	0.2199+-0.0482	0.5718+-0.3032	0.384575
588	0.2173+-0.0475	0.8720+-0.6116	0.249197
589	0.2174+-0.0475	0.8631+-0.6056	0.251883
590	0.2192+-0.0478	0.7490+-0.4630	0.292657
591	0.2452+-0.0509	0.7977+-0.5055	0.307384
592	0.2806+-0.0563	0.7154+-0.4031	0.392228
593	0.3149+-0.0614	0.6581+-0.3236	0.478499
594	0.3444+-0.0648	0.7027+-0.3483	0.49011
595	0.3578+-0.0677	0.6612+-0.3155	0.541137
596	0.3702+-0.0704	0.6581+-0.3141	0.562528
597	0.3807+-0.0727	0.6807+-0.3303	0.559277
598	0.3778+-0.0729	0.6834+-0.3333	0.552824
599	0.3793+-0.0733	0.6649+-0.3178	0.570462
600	0.3793+-0.0733	0.6649+-0.3179	0.570462
601	0.3879+-0.0752	0.6613+-0.2845	0.586572
602	0.3726+-0.0719	0.7152+-0.3356	0.520973
603	0.3730+-0.0720	0.8924+-0.4918	0.417974
604	0.3846+-0.0738	0.9978+-0.6247	0.385448
605	0.3825+-0.0734	1.0732+-0.7380	0.356411
606	0.3913+-0.0752	0.8209+-0.4052	0.476672
607	0.3925+-0.0756	0.8052+-0.3892	0.487457
608	0.3796+-0.0736	0.9504+-0.5263	0.399411
609	0.3804+-0.0736	0.9174+-0.4915	0.41465
610	0.3731+-0.0720	0.8637+-0.4486	0.431979
611	0.3806+-0.0737	0.7450+-0.3426	0.510872
612	0.3471+-0.0679	0.7832+-0.3772	0.443182
613	0.3148+-0.0626	0.8721+-0.4664	0.360968
614	0.2991+-0.0600	0.9350+-0.5382	0.319893
615	0.2727+-0.0562	0.9832+-0.6090	0.27736
616	0.2507+-0.0528	0.8073+-0.4431	0.310541
617	0.2496+-0.0525	0.8384+-0.4735	0.29771
618	0.2478+-0.0521	0.8923+-0.5234	0.277709
619	0.2480+-0.0521	0.8895+-0.5234	0.278808
620	dN	dS	u.d.
621	dN	dS	u.d.
622	dN	dS	u.d.
623	dN	dS	u.d.
624	0.2248+-0.0489	0.8543+-0.4577	0.263139
625	0.2026+-0.0458	0.8460+-0.4483	0.23948
626	0.1829+-0.0433	0.7658+-0.3738	0.238835
627	0.1816+-0.0430	0.8361+-0.4420	0.217199
628	0.1816+-0.0430	0.8340+-0.4376	0.217746
629	0.1654+-0.0406	0.7857+-0.4186	0.210513
630	0.1651+-0.0405	0.8018+-0.4360	0.205912
631	0.1632+-0.0400	0.7049+-0.3587	0.231522
632	0.1641+-0.0402	0.6663+-0.3284	0.246285
633	0.1491+-0.0380	0.5966+-0.2974	0.249916
634	0.1263+-0.0342	0.7983+-0.5049	0.158211
635	0.1243+-0.0337	0.7308+-0.4492	0.170088
636	0.1253+-0.0339	0.9304+-0.7058	0.134673
637	0.1158+-0.0325	0.9283+-0.6856	0.124744
638	0.1062+-0.0309	0.9620+-0.7411	0.110395
639	0.1192+-0.0328	0.8585+-0.5516	0.138847
640	0.1196+-0.0329	0.7984+-0.4692	0.1498
641	0.1192+-0.0328	0.8476+-0.5232	0.140632
642	0.0969+-0.0294	0.6713+-0.3714	0.144347
643	0.0712+-0.0248	0.6782+-0.3928	0.104984
644	0.0490+-0.0202	0.7431+-0.5280	0.06594
645	0.0287+-0.0154	0.5085+-0.2927	0.0564405
646	0.0283+-0.0152	0.4415+-0.2394	0.0640997
647	0.0362+-0.0172	0.3928+-0.2042	0.0921589
648	0.0355+-0.0169	0.3796+-0.1950	0.0935195
649	0.0350+-0.0167	0.4428+-0.2219	0.0790425
650	0.0351+-0.0167	0.4397+-0.2204	0.0798272
651	0.0271+-0.0146	0.4302+-0.2143	0.062994
652	0.0351+-0.0167	0.3611+-0.1941	0.097203
653	0.0353+-0.0168	0.3386+-0.1788	0.104253
654	0.0352+-0.0168	0.2654+-0.1468	0.13263
655	0.0271+-0.0146	0.1961+-0.1172	0.138195
656	0.0273+-0.0147	0.1869+-0.1107	0.146067
657	0.0271+-0.0146	0.2775+-0.1568	0.0976577
658	0.0355+-0.0169	0.3262+-0.1719	0.108829
659	0.0353+-0.0168	0.2584+-0.1423	0.13661
660	0.0357+-0.0170	0.3134+-0.1630	0.113912
661	0.0361+-0.0172	0.2910+-0.1492	0.124055
662	0.0360+-0.0171	0.3026+-0.1595	0.118969
663	0.0362+-0.0173	0.3675+-0.1891	0.0985034
664	0.0365+-0.0174	0.3469+-0.1749	0.105218
665	0.0367+-0.0175	0.3390+-0.1701	0.10826
666	0.0366+-0.0174	0.3442+-0.1745	0.106334
667	0.0367+-0.0175	0.3428+-0.1749	0.10706
668	0.0365+-0.0174	0.3485+-0.1778	0.104735
669	0.0366+-0.0174	0.3448+-0.1765	0.106148
670	0.0372+-0.0177	0.3881+-0.1920	0.0958516
671	0.0375+-0.0179	0.3659+-0.1781	0.102487
672	0.0374+-0.0178	0.3757+-0.1848	0.0995475
673	0.0374+-0.0178	0.3810+-0.1899	0.0981627
674	0.0374+-0.0178	0.3731+-0.1831	0.100241
675	0.0452+-0.0196	0.4282+-0.2235	0.105558
676	0.0454+-0.0196	0.4202+-0.2201	0.108044
677	0.0541+-0.0216	0.4169+-0.2162	0.129767
678	0.0539+-0.0215	0.4269+-0.2207	0.126259
679	0.0537+-0.0215	0.4427+-0.2363	0.121301
680	0.0627+-0.0234	0.4293+-0.2244	0.146052
681	0.0624+-0.0233	0.4386+-0.2284	0.142271
682	0.0623+-0.0233	0.4479+-0.2362	0.139094
683	0.0616+-0.0230	0.4851+-0.2657	0.126984
684	0.0617+-0.0230	0.4824+-0.2632	0.127902
685	0.0705+-0.0248	0.4893+-0.2717	0.144083
686	0.0874+-0.0278	0.5428+-0.3326	0.161017
687	0.0874+-0.0278	0.5265+-0.3089	0.166002
688	0.0997+-0.0305	0.3979+-0.1971	0.250565
689	0.1081+-0.0317	0.5201+-0.2778	0.207845
690	0.1058+-0.0319	0.4037+-0.1478	0.262076
691	0.1244+-0.0349	0.4148+-0.1524	0.299904
692	0.1239+-0.0347	0.4234+-0.1560	0.292631
693	0.1351+-0.0368	0.4679+-0.1659	0.288737
694	0.1446+-0.0381	0.5337+-0.1844	0.270939
695	0.1539+-0.0393	0.5379+-0.1861	0.286113
696	0.1532+-0.0391	0.5500+-0.1912	0.278545
697	0.1592+-0.0394	0.6345+-0.2275	0.250906
698	0.1486+-0.0377	0.6473+-0.2332	0.229569
699	0.1612+-0.0399	1.3178+-1.6644	0.122325
700	0.1695+-0.0410	1.1353+-1.1535	0.1493
701	0.1833+-0.0435	0.8278+-0.5274	0.22143
702	0.1866+-0.0444	0.8613+-0.5396	0.216649
703	0.1770+-0.0429	1.0076+-0.7265	0.175665
704	0.1781+-0.0432	1.2403+-1.1741	0.143594
705	0.1775+-0.0431	1.3356+-1.4610	0.132899
706	0.1737+-0.0421	1.6542+-2.4890	0.105005
707	0.1886+-0.0446	1.1824+-1.0203	0.159506
708	0.1876+-0.0444	0.9606+-0.6444	0.195295
709	0.1747+-0.0421	0.8897+-0.5936	0.196358
710	0.1736+-0.0418	0.9412+-0.6633	0.184445
711	0.1726+-0.0415	0.7790+-0.4665	0.221566
712	0.1712+-0.0412	0.8285+-0.5159	0.206639
713	0.1702+-0.0410	0.8608+-0.5450	0.197723
714	0.1734+-0.0418	0.5812+-0.2816	0.298348
715	0.1758+-0.0424	0.5317+-0.2460	0.330638
716	0.1758+-0.0424	0.5343+-0.2488	0.329029
717	0.1775+-0.0428	0.6054+-0.2899	0.293195
718	0.2022+-0.0470	0.5600+-0.2545	0.361071
719	0.2247+-0.0503	0.5636+-0.2575	0.398687
720	0.2483+-0.0537	0.5619+-0.2572	0.441894
721	0.2602+-0.0556	0.4834+-0.2155	0.538271
722	0.2599+-0.0556	0.4841+-0.2147	0.536873
723	0.2591+-0.0554	0.4905+-0.2177	0.528236
724	0.2817+-0.0585	0.5086+-0.2299	0.553873
725	0.2808+-0.0583	0.5199+-0.2386	0.540104
726	0.2666+-0.0558	0.5340+-0.2494	0.499251
727	0.2795+-0.0576	0.5162+-0.2362	0.541457
728	0.2662+-0.0554	0.5225+-0.2403	0.509474
729	0.2818+-0.0581	0.4945+-0.2219	0.569869
730	0.2824+-0.0582	0.4882+-0.2166	0.578451
731	0.2855+-0.0590	0.5413+-0.2392	0.527434
732	0.3029+-0.0620	0.5069+-0.2170	0.597554
733	0.3011+-0.0617	0.5232+-0.2273	0.575497
734	0.2999+-0.0614	0.5322+-0.2333	0.56351
735	0.3092+-0.0622	0.5622+-0.2556	0.549982
736	0.2944+-0.0597	0.5773+-0.2679	0.50996
737	0.2810+-0.0575	0.5822+-0.2723	0.482652
738	0.2866+-0.0588	0.5191+-0.2390	0.552109
739	0.2758+-0.0572	0.6024+-0.3048	0.457835
740	0.2700+-0.0572	0.5190+-0.2535	0.520231
741	0.2739+-0.0574	0.4823+-0.2323	0.567904
742	0.2556+-0.0542	0.5793+-0.3245	0.441222
743	0.2713+-0.0566	0.5171+-0.2674	0.524657
744	0.2559+-0.0540	0.4415+-0.2239	0.579615
745	0.2460+-0.0529	0.3393+-0.1675	0.725022
746	0.2343+-0.0514	0.3379+-0.1654	0.6934
747	0.2341+-0.0513	0.3394+-0.1662	0.689747
748	0.2240+-0.0501	0.3297+-0.1603	0.679406
749	0.2222+-0.0497	0.3446+-0.1694	0.644806
750	0.2088+-0.0476	0.2928+-0.1524	0.713115
751	0.2070+-0.0469	0.3035+-0.1608	0.682043
752	0.1931+-0.0446	0.3428+-0.1964	0.563302
753	0.2029+-0.0459	0.2657+-0.1538	0.763643
754	0.2064+-0.0468	0.1694+-0.0993	1.21842
755	0.2058+-0.0466	0.1158+-0.0772	1.7772
756	0.2043+-0.0463	0.1204+-0.0805	1.69684
757	0.2063+-0.0468	0.1150+-0.0769	1.79391
758	0.2041+-0.0464	0.1233+-0.0828	1.65531
759	0.2064+-0.0470	0.1168+-0.0780	1.76712
760	0.2086+-0.0475	0.1110+-0.0740	1.87928
761	0.2166+-0.0495	0.0949+-0.0626	2.2824
762	0.2188+-0.0500	0.0916+-0.0603	2.38865
763	dN	dS	u.d.
764	dN	dS	u.d.
765	dN	dS	u.d.
766	0.2072+-0.0472	0.1152+-0.0775	1.79861
767	0.2056+-0.0468	0.1199+-0.0809	1.71476
768	0.2026+-0.0461	0.0729+-0.0611	2.77915
769	0.1807+-0.0427	0.0727+-0.0610	2.48556
770	0.1593+-0.0395	0.0744+-0.0624	2.14113
771	0.1389+-0.0364	0.0751+-0.0631	1.84953
772	0.1288+-0.0348	0.0757+-0.0637	1.70145
773	0.1299+-0.0351	0.1280+-0.0867	1.01484
774	0.1512+-0.0386	0.1229+-0.0825	1.23027
775	0.1320+-0.0358	0.1179+-0.0786	1.11959
776	0.1334+-0.0362	0.1655+-0.0966	0.806042
777	0.1331+-0.0361	0.1667+-0.0973	0.79844
778	0.1206+-0.0339	0.1886+-0.1114	0.639449
779	0.1222+-0.0343	0.2384+-0.1287	0.512584
780	0.1111+-0.0323	0.2563+-0.1409	0.433476
781	0.1111+-0.0323	0.2580+-0.1434	0.43062
782	0.1002+-0.0302	0.2038+-0.1242	0.491658
783	0.0899+-0.0283	0.2210+-0.1376	0.406787
784	0.0910+-0.0286	0.2019+-0.1231	0.450718
785	0.0919+-0.0289	0.1894+-0.1149	0.485216
786	0.0846+-0.0280	0.1649+-0.0967	0.513038
787	0.0843+-0.0279	0.1666+-0.0974	0.506002
788	0.0766+-0.0268	0.1495+-0.0860	0.512375
789	0.0853+-0.0283	0.1395+-0.0798	0.61147
790	0.0832+-0.0276	0.1385+-0.0792	0.600722
791	0.0905+-0.0287	0.1372+-0.0783	0.659621
792	0.0858+-0.0279	0.1135+-0.0669	0.755947
793	0.0777+-0.0266	0.1090+-0.0642	0.712844
794	0.0676+-0.0246	0.1183+-0.0698	0.571429
795	0.0696+-0.0253	0.1047+-0.0616	0.664756
796	0.0706+-0.0257	0.0987+-0.0580	0.715299
797	0.0716+-0.0261	0.0940+-0.0552	0.761702
798	0.0718+-0.0262	0.0930+-0.0546	0.772043
799	0.0717+-0.0261	0.0937+-0.0550	0.765208
800	0.0736+-0.0268	0.0860+-0.0504	0.855814
801	0.0739+-0.0270	0.0846+-0.0496	0.873522
802	0.0611+-0.0233	0.0947+-0.0556	0.645195
803	0.0610+-0.0233	0.0954+-0.0560	0.639413
804	0.0518+-0.0214	0.0963+-0.0566	0.537902
805	0.0508+-0.0209	0.1041+-0.0613	0.487992
806	0.0504+-0.0208	0.1078+-0.0635	0.467532
807	0.0517+-0.0213	0.0973+-0.0572	0.531346
808	0.0526+-0.0217	0.0916+-0.0538	0.574236
809	0.0436+-0.0196	0.0911+-0.0535	0.478595
810	0.0435+-0.0196	0.0920+-0.0540	0.472826
811	0.0429+-0.0193	0.0968+-0.0569	0.443182
812	0.0419+-0.0189	0.1063+-0.0626	0.394167
813	0.0427+-0.0193	0.0981+-0.0577	0.43527
814	0.0435+-0.0196	0.0916+-0.0538	0.474891
815	0.0438+-0.0197	0.0899+-0.0528	0.487208
816	0.0439+-0.0198	0.0892+-0.0523	0.492152
817	0.0437+-0.0197	0.0904+-0.0530	0.483407
818	0.0437+-0.0197	0.0904+-0.0530	0.483407
819	0.0439+-0.0198	0.0888+-0.0521	0.494369
820	0.0448+-0.0202	0.0835+-0.0490	0.536527
821	0.0544+-0.0224	0.0818+-0.0479	0.665037
822	0.0540+-0.0223	0.0837+-0.0491	0.645161
823	0.0538+-0.0222	0.0848+-0.0497	0.634434
824	0.0534+-0.0220	0.0569+-0.0406	0.938489
825	0.0358+-0.0180	0.0535+-0.0382	0.669159
826	0.0448+-0.0202	0.0547+-0.0390	0.819013
827	0.0443+-0.0199	0.0278+-0.0279	1.59353
828	0.0440+-0.0198	0.0284+-0.0285	1.5493
829	0.0440+-0.0198	0.0284+-0.0285	1.5493
830	0.045+-0.0198	0.001+-0.0000	45
831	0.0541+-0.0219	0.001+-0.0000	54.1
832	0.0538+-0.0218	0.001+-0.0000	53.8
833	0.0553+-0.0224	0.001+-0.0000	55.3
834	0.0569+-0.0230	0.001+-0.0000	56.9
835	0.0761+-0.0276	0.0289+-0.0290	2.63322
836	0.0857+-0.0295	0.0297+-0.0298	2.88552
837	0.0951+-0.0312	0.0307+-0.0309	3.09772
838	0.0949+-0.0311	0.0310+-0.0311	3.06129
839	0.0930+-0.0304	0.0332+-0.0334	2.8012
840	0.0821+-0.0282	0.0342+-0.0344	2.40058
841	0.0934+-0.0306	0.0668+-0.0478	1.3982
842	0.0825+-0.0283	0.0689+-0.0493	1.19739
843	0.0911+-0.0295	0.0703+-0.0504	1.29587
844	0.1061+-0.0322	0.0901+-0.0592	1.17758
845	0.1068+-0.0324	0.0879+-0.0576	1.21502
846	0.1046+-0.0317	0.0956+-0.0630	1.09414
847	0.1238+-0.0348	0.0978+-0.0646	1.26585
848	0.1414+-0.0372	0.1067+-0.0710	1.32521
849	0.1428+-0.0376	0.1491+-0.0860	0.957746
850	0.1435+-0.0378	0.1463+-0.0845	0.980861
851	0.1513+-0.0386	0.2051+-0.1047	0.737689
852	0.1544+-0.0395	0.2133+-0.1093	0.723863
853	0.1591+-0.0407	0.2112+-0.1081	0.753314
854	0.1641+-0.0421	0.2099+-0.1074	0.781801
855	0.1696+-0.0436	0.2077+-0.1062	0.816562
856	0.1943+-0.0474	0.2029+-0.1037	0.957615
857	0.2057+-0.0490	0.2049+-0.1052	1.0039
858	dN	dS	u.d.
859	dN	dS	u.d.
860	0.2623+-0.0562	0.3032+-0.1565	0.865106
861	0.2644+-0.0568	0.3756+-0.1897	0.70394
862	0.2761+-0.0582	0.3867+-0.1994	0.71399
863	0.2889+-0.0601	0.3908+-0.2003	0.739253
864	0.2882+-0.0599	0.3940+-0.2013	0.731472
865	0.2859+-0.0594	0.4179+-0.2201	0.684135
866	0.3023+-0.0622	0.5041+-0.2673	0.599683
867	0.3030+-0.0623	0.4872+-0.2501	0.621921
868	0.3156+-0.0639	0.4882+-0.2475	0.646456
869	0.3168+-0.0642	0.4713+-0.2338	0.672183
870	0.3201+-0.0649	0.5565+-0.2814	0.575202
871	0.3172+-0.0642	0.7532+-0.4407	0.421136
872	0.3317+-0.0666	0.7572+-0.4438	0.438061
873	0.3318+-0.0666	0.7545+-0.4397	0.439761
874	0.3627+-0.0713	0.7246+-0.4115	0.500552
875	0.3760+-0.0730	0.7492+-0.4409	0.501869
876	0.3883+-0.0743	1.0600+-0.8576	0.366321
877	dN	dS	u.d.
878	dN	dS	u.d.
879	dN	dS	u.d.
880	dN	dS	u.d.
881	0.3972+-0.0751	1.1180+-0.4787	0.355277
882	0.4180+-0.0774	1.2364+-0.5556	0.338078
883	0.4489+-0.0815	1.2298+-0.5505	0.365019
884	0.4370+-0.0790	1.3745+-0.6480	0.317934
885	0.4406+-0.0789	1.2751+-0.5648	0.345542
886	0.4402+-0.0791	1.0932+-0.4525	0.402671
887	0.4631+-0.0828	1.5887+-1.9933	0.291496
888	0.4444+-0.0797	1.8173+-3.1643	0.244539
889	0.4589+-0.0816	1.9671+-4.2787	0.233288
890	0.4601+-0.0818	1.1759+-0.4910	0.391275
891	0.4805+-0.0849	1.5584+-0.7764	0.308329
892	0.5000+-0.0877	1.5603+-0.7868	0.320451
893	0.5295+-0.0915	1.6889+-0.9343	0.313518
894	0.5488+-0.0952	1.5256+-0.7390	0.359727
895	0.5385+-0.0933	1.3912+-0.6258	0.387076
896	0.5736+-0.0985	1.4183+-0.6494	0.404428
897	0.6068+-0.1035	1.5412+-0.7669	0.393719
898	0.6013+-0.1024	1.7254+-0.9807	0.348499
899	0.6001+-0.1017	1.7232+-0.9779	0.348247
900	0.5879+-0.0994	1.8085+-1.1324	0.325076
901	0.6086+-0.1038	1.9840+-1.4278	0.306754
902	0.6129+-0.1060	1.5271+-0.8070	0.401349
903	0.6129+-0.1060	1.5271+-0.8070	0.401349
904	0.6129+-0.1060	1.5271+-0.8070	0.401349
905	0.6129+-0.1060	1.5271+-0.8070	0.401349
906	0.5974+-0.1026	1.6250+-0.8874	0.367631
907	0.5972+-0.1025	1.6124+-0.8726	0.37038
908	0.5795+-0.0999	1.5693+-0.8237	0.369273
909	0.5479+-0.0944	1.5234+-0.7931	0.359656
910	0.5338+-0.0925	1.4130+-0.6829	0.377778
911	0.5374+-0.0936	1.3412+-0.6189	0.400686
912	0.5591+-0.0957	1.9975+-1.5023	0.2799
913	0.5703+-0.0978	1.8868+-1.2523	0.302258
914	0.5720+-0.0977	1.7235+-1.0089	0.331883
915	0.6229+-0.1058	1.8596+-1.1877	0.334965
916	0.6304+-0.1067	3.5792+-11.5225	0.176129
917	0.6216+-0.1058	2.1851+-1.9489	0.284472
918	0.6390+-0.1095	2.1419+-1.8982	0.298333
919	0.6386+-0.1107	2.1093+-1.8609	0.302754
920	0.6673+-0.1171	2.1096+-1.8613	0.316316
921	0.6845+-0.1211	2.0472+-1.7922	0.334359
922	0.7062+-0.1262	1.9954+-1.7371	0.353914
923	0.7245+-0.1292	2.0288+-1.7724	0.357108
924	0.7308+-0.1302	2.0662+-1.8129	0.353693
925	0.7404+-0.1324	2.1044+-1.8554	0.351834
926	dN	dS	u.d.
927	dN	dS	u.d.
928	dN	dS	u.d.
929	dN	dS	u.d.
930	dN	dS	u.d.
931	0.9704+-0.1819	1.3077+-0.8807	0.742066
932	1.0219+-0.1950	1.1737+-0.6845	0.870665
933	0.9779+-0.1857	1.2330+-1.0994	0.793106
934	0.9979+-0.1916	1.0233+-0.6438	0.975178
935	0.9840+-0.1872	0.8238+-0.4085	1.19446
936	0.9960+-0.1912	0.9937+-0.5650	1.00231
937	0.9434+-0.1779	1.1248+-0.7653	0.838727
938	0.8762+-0.1619	2.0877+-6.8297	0.419696
939	0.9036+-0.1680	1.4965+-1.3508	0.603809
940	0.9242+-0.1756	2.4193+-12.8118	0.382011
941	0.9786+-0.1914	1.5222+-2.0837	0.642885
942	dN	dS	u.d.
943	dN	dS	u.d.
944	dN	dS	u.d.
945	dN	dS	u.d.
946	dN	dS	u.d.
947	dN	dS	u.d.
948	0.7443+-0.1423	0.8308+-0.4510	0.895883
949	0.7572+-0.1448	0.9329+-0.5077	0.811663
950	0.7254+-0.1395	0.9568+-0.5269	0.758152
951	0.7377+-0.1423	0.8523+-0.4316	0.86554
952	0.7236+-0.1371	0.8785+-0.4592	0.823677
953	0.7227+-0.1355	0.8175+-0.4118	0.884037
954	0.7504+-0.1392	0.7479+-0.3476	1.00334
955	0.7136+-0.1307	0.7583+-0.3538	0.941052
956	0.7240+-0.1303	0.7935+-0.3860	0.912413
957	0.7151+-0.1280	0.6681+-0.3003	1.07035
958	0.6713+-0.1205	0.6505+-0.2922	1.03198
959	0.6763+-0.1218	0.6302+-0.2825	1.07315
960	0.6566+-0.1180	0.6011+-0.2643	1.09233
961	0.6298+-0.1134	0.7886+-0.3912	0.79863
962	0.6159+-0.1119	0.8692+-0.4111	0.708583
963	0.5793+-0.1062	0.6733+-0.2943	0.860389
964	0.5867+-0.1074	0.6239+-0.2604	0.940375
965	dN	dS	u.d.
966	dN	dS	u.d.
967	dN	dS	u.d.
968	0.4988+-0.0923	0.8299+-0.3993	0.601036
969	0.4844+-0.0892	0.9664+-0.5208	0.501242
970	0.4651+-0.0850	0.9747+-0.5232	0.477172
971	0.4775+-0.0855	1.0663+-0.6425	0.44781
972	0.4745+-0.0851	0.8166+-0.3734	0.581068
973	0.4614+-0.0823	0.9544+-0.4932	0.483445
974	0.4168+-0.0757	1.0198+-0.5931	0.408708
975	0.4169+-0.0756	1.0109+-0.5839	0.412405
976	0.3779+-0.0696	1.5871+-2.0215	0.238107
977	0.3587+-0.0665	2.0638+-4.5734	0.173806
978	0.3527+-0.0654	1.5501+-1.6877	0.227534
979	0.3414+-0.0644	1.5828+-1.9162	0.215694
980	0.3254+-0.0630	1.6757+-2.3087	0.194188
981	0.3242+-0.0628	1.9911+-4.3419	0.162825
982	0.2985+-0.0588	1.4019+-0.7799	0.212925
983	0.3071+-0.0597	1.8595+-1.4384	0.165152
984	0.3094+-0.0601	1.5244+-0.9208	0.202965
985	0.3162+-0.0611	1.7653+-1.2397	0.17912
986	0.3423+-0.0645	1.6518+-1.0662	0.207228
987	0.3536+-0.0659	1.3483+-0.7431	0.262256
988	0.3407+-0.0642	1.3312+-0.7259	0.255934
989	0.3527+-0.0657	1.7615+-1.2240	0.200227
990	0.3579+-0.0664	2.5946+-3.5891	0.13794
991	0.3795+-0.0690	2.3659+-2.5452	0.160404
992	0.3896+-0.0696	2.5830+-3.3216	0.150832
993	0.3999+-0.0703	2.7505+-4.0652	0.145392
994	0.4119+-0.0718	4.0183+-21.8483	0.102506
995	0.4299+-0.0746	2.1995+-1.9661	0.195454
996	0.4407+-0.0760	2.2004+-1.9673	0.200282
997	0.4600+-0.0790	2.2147+-1.9846	0.207703
998	0.4770+-0.0818	2.2223+-1.9938	0.214642
999	0.4937+-0.0847	2.2165+-1.9868	0.222739
1000	0.4933+-0.0850	2.2470+-2.0243	0.219537
1001	0.5198+-0.0888	2.2060+-1.9740	0.23563
1002	0.5466+-0.0938	2.2604+-2.0410	0.241816
1003	0.5461+-0.0937	2.2571+-2.0370	0.241948
1004	dN	dS	u.d.
1005	dN	dS	u.d.
1006	0.5158+-0.0888	2.2858+-2.0733	0.225654
1007	0.4903+-0.0858	2.3155+-2.1116	0.211747
1008	0.5235+-0.0911	2.3135+-2.1091	0.226281
1009	0.5245+-0.0911	2.3221+-2.1203	0.225873
1010	0.5251+-0.0913	2.3263+-2.1258	0.225723
1011	0.5251+-0.0913	2.3263+-2.1258	0.225723
1012	0.5181+-0.0899	5.6554+-177.9560	0.0916116
1013	0.5136+-0.0888	2.2590+-2.0393	0.227357
1014	0.5661+-0.0978	2.2841+-2.0711	0.247844
1015	0.5342+-0.0930	2.2339+-2.0081	0.239133
1016	0.5081+-0.0880	2.1772+-1.9395	0.233373
1017	0.5132+-0.0892	2.2090+-1.9776	0.232322
1018	0.5337+-0.0921	2.2489+-2.0267	0.237316
1019	0.5302+-0.0913	3.5215+-10.8239	0.150561
1020	0.5265+-0.0904	2.1730+-1.8870	0.242292
1021	0.5685+-0.0969	1.5665+-0.8455	0.362911
1022	0.5412+-0.0936	1.4077+-0.6822	0.384457
1023	0.5313+-0.0916	1.9214+-1.3545	0.276517
1024	0.5239+-0.0899	1.7560+-1.1311	0.298349
1025	0.5442+-0.0932	1.5789+-0.8934	0.34467
1026	0.5444+-0.0935	1.6789+-1.0211	0.32426
1027	0.5454+-0.0936	1.5625+-0.8740	0.349056
1028	0.5517+-0.0951	1.7895+-1.1379	0.308298
1029	0.5399+-0.0939	1.6123+-0.8990	0.334863
1030	0.5396+-0.0930	1.5440+-0.8204	0.349482
1031	0.5401+-0.0919	1.8323+-1.1619	0.294766
1032	0.5566+-0.0961	1.6421+-0.8730	0.338956
1033	0.5609+-0.0972	1.5156+-0.7369	0.370084
1034	0.5682+-0.0996	1.4240+-0.6509	0.399017
1035	0.5877+-0.1030	1.7057+-0.9210	0.344551
1036	0.5785+-0.1010	2.1936+-1.7537	0.263722
1037	0.5439+-0.0945	2.8052+-3.8139	0.19389
1038	0.5242+-0.0914	3.1141+-5.7395	0.168331
1039	0.5420+-0.0953	3.8465+-15.1743	0.140907
1040	0.5319+-0.0956	1.9796+-1.3298	0.268691
1041	0.5217+-0.0947	1.8299+-1.1084	0.285098
1042	0.4916+-0.0897	2.0163+-1.4646	0.243813
1043	0.4813+-0.0894	1.9440+-1.3544	0.247582
1044	0.4667+-0.0863	1.9505+-1.3905	0.239272
1045	0.4484+-0.0829	3.2642+-7.6059	0.137369
1046	0.4268+-0.0792	2.2133+-1.9828	0.192834
1047	0.4210+-0.0796	3.6590+-12.9558	0.115059
1048	0.3914+-0.0754	2.4448+-2.5821	0.160095
1049	0.3745+-0.0725	1.7364+-1.0509	0.215676
1050	0.3922+-0.0755	1.6088+-0.8867	0.243784
1051	0.3917+-0.0744	1.7923+-1.1529	0.218546
1052	0.3635+-0.0702	1.6372+-0.9382	0.222025
1053	0.3454+-0.0672	1.9301+-1.3832	0.178954
1054	0.3489+-0.0682	1.6898+-1.0063	0.206474
1055	0.3511+-0.0686	1.5045+-0.7853	0.233367
1056	0.3511+-0.0686	1.4929+-0.7731	0.23518
1057	0.3727+-0.0718	1.3753+-0.6715	0.270995
1058	0.4027+-0.0762	1.3701+-0.6668	0.29392
1059	0.3817+-0.0738	2.3946+-7.9433	0.1594
1060	0.3904+-0.0757	1.4967+-0.7627	0.260841
1061	0.4045+-0.0789	1.5311+-0.7990	0.264189
1062	0.4191+-0.0824	1.6236+-0.9044	0.25813
1063	dN	dS	u.d.
1064	dN	dS	u.d.
1065	dN	dS	u.d.
1066	dN	dS	u.d.
1067	dN	dS	u.d.
1068	dN	dS	u.d.
1069	0.4499+-0.0894	1.6826+-1.6715	0.267384
1070	0.4634+-0.0915	1.6234+-0.9482	0.28545
1071	0.5066+-0.0998	1.6455+-0.9767	0.30787
1072	0.4994+-0.0981	2.1229+-1.8359	0.235244
1073	0.5094+-0.1005	2.3787+-6.5301	0.214151
1074	0.5114+-0.1007	1.8959+-2.5267	0.26974
1075	0.5588+-0.1107	1.6672+-0.9499	0.335173
1076	0.5409+-0.1082	2.0642+-1.5513	0.262039
1077	0.5945+-0.1186	2.2574+-1.9269	0.263356
1078	0.5900+-0.1173	2.6264+-3.1340	0.224642
1079	0.6491+-0.1293	2.1898+-1.7721	0.29642
1080	0.6865+-0.1391	3.2988+-7.4389	0.208106
1081	0.6580+-0.1325	3.0685+-5.4824	0.214437
1082	0.6242+-0.1255	2.3441+-2.1714	0.266286
1083	0.5884+-0.1170	1.9758+-1.3807	0.297803
1084	0.5783+-0.1166	1.5684+-0.8042	0.36872
1085	dN	dS	u.d.
1086	dN	dS	u.d.
1087	dN	dS	u.d.
1088	dN	dS	u.d.
1089	dN	dS	u.d.
1090	dN	dS	u.d.
1091	0.4759+-0.0980	2.5739+-10.1165	0.184895
1092	0.4882+-0.0972	1.9049+-1.2175	0.256286
1093	0.5166+-0.1024	1.6329+-0.8488	0.31637
1094	0.5360+-0.1053	1.8868+-1.1367	0.284079
1095	0.5427+-0.1081	1.7818+-0.9893	0.30458
1096	0.5722+-0.1149	1.6814+-0.8699	0.340312
1097	0.5745+-0.1156	2.0460+-1.3700	0.280792
1098	0.5738+-0.1128	1.7261+-0.8977	0.332426
1099	0.5614+-0.1094	1.7017+-0.8938	0.329905
1100	0.5760+-0.1109	2.6104+-2.8812	0.220656
1101	0.5864+-0.1134	2.6685+-3.0296	0.219749
1102	0.5879+-0.1160	2.4947+-2.3782	0.23566
1103	0.6380+-0.1263	2.4025+-2.1061	0.265557
1104	0.6434+-0.1256	2.6082+-2.8345	0.246684
1105	0.6597+-0.1289	2.8203+-3.7021	0.233911
1106	0.6639+-0.1263	2.4136+-2.2442	0.275066
1107	0.6745+-0.1270	2.3749+-2.1909	0.284012
1108	0.6362+-0.1190	2.3786+-2.1959	0.267468
1109	0.5905+-0.1106	2.3745+-2.1903	0.248684
1110	0.5860+-0.1092	2.3669+-2.1800	0.247581
1111	0.5716+-0.1058	2.3567+-2.0911	0.242543
1112	0.5596+-0.1030	1.7242+-0.9079	0.324556
1113	0.5800+-0.1050	1.9800+-1.2389	0.292929
1114	dN	dS	u.d.
1115	dN	dS	u.d.
1116	0.5796+-0.0999	2.8281+-3.6473	0.204943
1117	0.5512+-0.0950	2.4507+-2.2968	0.224915
1118	0.5853+-0.1015	2.3780+-2.0141	0.246131
1119	0.5873+-0.1027	2.4371+-2.1770	0.240983
1120	0.5878+-0.1031	2.4579+-2.2377	0.239147
1121	0.5978+-0.1038	2.5486+-2.4913	0.23456
1122	0.5972+-0.1037	3.4076+-7.4977	0.175255
1123	0.6041+-0.1050	2.5758+-2.4843	0.234529
1124	0.5918+-0.1022	2.5388+-2.4272	0.233102
1125	0.5898+-0.1018	2.5311+-2.4154	0.233021
1126	0.5617+-0.0972	2.5324+-2.4174	0.221805
1127	0.5805+-0.0999	2.5354+-2.4220	0.228958
1128	0.5607+-0.0978	2.5064+-2.3783	0.223707
1129	0.5801+-0.1020	2.4953+-2.3618	0.232477
1130	0.5521+-0.0983	2.4638+-2.3156	0.224085
1131	0.5162+-0.0912	2.3995+-2.2246	0.215128
1132	0.5634+-0.0989	2.4449+-2.2884	0.230439
1133	0.5883+-0.1027	2.4255+-2.2609	0.242548
1134	0.6155+-0.1071	2.4541+-2.3017	0.250805
1135	0.6580+-0.1140	2.4429+-2.2856	0.269352
1136	0.6903+-0.1189	2.4066+-2.2345	0.286836
1137	0.7172+-0.1235	2.3940+-2.2169	0.299582
1138	0.7897+-0.1373	2.4351+-2.2745	0.324299
1139	0.8870+-0.1580	2.4899+-2.3537	0.356239
1140	0.9152+-0.1620	2.4885+-2.3517	0.367772
1141	0.8817+-0.1531	2.5131+-2.3883	0.350842
1142	0.8589+-0.1482	2.4664+-2.3194	0.34824
1143	0.8284+-0.1419	2.4558+-2.3042	0.337324
1144	0.7658+-0.1296	2.4278+-2.2641	0.31543
1145	0.7315+-0.1241	2.4254+-2.2608	0.3016
1146	0.7314+-0.1252	2.4017+-2.2276	0.304534
1147	0.7009+-0.1213	2.3603+-2.1711	0.296954
1148	0.6811+-0.1175	2.3741+-2.1898	0.286888
1149	0.6335+-0.1088	2.3604+-2.1712	0.268387
1150	0.6413+-0.1104	2.3913+-2.2133	0.26818
1151	0.6696+-0.1149	2.3909+-2.2128	0.280062
1152	0.6239+-0.1077	2.3745+-2.1903	0.26275
1153	dN	dS	u.d.
1154	dN	dS	u.d.
1155	dN	dS	u.d.
1156	0.5998+-0.1046	2.3437+-2.1488	0.25592
1157	0.5878+-0.1038	2.3626+-2.1742	0.248794
1158	0.6049+-0.1070	2.4327+-2.2711	0.248654
1159	0.6243+-0.1099	2.4275+-2.2638	0.257178
1160	0.6571+-0.1159	2.4635+-2.3152	0.266734
1161	0.6638+-0.1180	2.4745+-2.3311	0.268256
1162	0.6725+-0.1188	2.4349+-2.2742	0.276192
1163	0.6640+-0.1172	2.4050+-2.2323	0.276091
1164	0.6350+-0.1117	2.3846+-2.2040	0.266292
1165	0.5966+-0.1060	2.4331+-2.2716	0.245202
1166	0.5964+-0.1064	2.4256+-2.2610	0.245877
1167	0.6000+-0.1079	2.4285+-2.2651	0.247066
1168	0.6222+-0.1115	2.4318+-2.2698	0.25586
1169	0.6215+-0.1128	2.1574+-1.7041	0.288078
1170	0.5974+-0.1089	2.4365+-2.7073	0.245188
1171	dN	dS	u.d.
1172	dN	dS	u.d.
1173	0.5928+-0.1123	1.3645+-0.6112	0.434445
1174	0.5674+-0.1096	1.2869+-0.5447	0.440904
1175	0.5740+-0.1109	1.6805+-0.9906	0.341565
1176	0.5871+-0.1137	1.6316+-0.8976	0.359831
1177	0.5884+-0.1140	4.6357+-46.3477	0.126928
1178	0.5871+-0.1152	2.6012+-3.6999	0.225704
1179	0.5871+-0.1152	2.6012+-3.6999	0.225704
1180	0.5871+-0.1152	2.6012+-3.6999	0.225704
1181	0.5871+-0.1152	2.6012+-3.6999	0.225704
1182	dN	dS	u.d.
1183	0.5571+-0.1131	3.2007+-7.3747	0.174056
1184	0.5523+-0.1150	2.2472+-2.7416	0.245773
1185	0.5492+-0.1160	3.1069+-6.6393	0.176768
1186	0.5077+-0.1095	2.0588+-1.8048	0.2466
1187	0.4830+-0.1075	3.6256+-34.9668	0.133219
1188	0.4312+-0.0983	3.4580+-11.5101	0.124696
1189	0.3969+-0.0939	2.8325+-10.6869	0.140124
1190	0.3544+-0.0873	2.1858+-2.2677	0.162137
1191	0.3157+-0.0819	2.5785+-5.9242	0.122436
1192	0.3287+-0.0860	2.0375+-3.2911	0.161325
1193	0.3280+-0.0885	1.5805+-1.4849	0.207529
1194	0.3234+-0.0893	1.4105+-1.1154	0.22928
1195	0.3478+-0.0976	1.3810+-1.0626	0.251846
1196	0.3670+-0.1031	1.5255+-1.4219	0.240577

## Sheet: Fig 5
Figure S1 - Z-scores associated with PDB hits
	Rank	1	2	3	4	5	6	7	8	9	10
CifA	PDB Hit	5lj3A	1vt4	2pff	4um2A	2pff	4y21A	5lj3A	1vt4	5voxP	1vt4
	Z-score	1.32	1.35	1.15	1.17	1.56	1.79	1.31	1.35	1.14	1.14
CifA1		5lj3A	2pff	4um2A	1vt4	1ldjA	2pff	4y21A	5lj3A	5voxP	1vt4
		1.33	1.48	1.15	1.35	1.13	1.16	1.79	1.32	1.13	1.35
CifA2		5ctqA	1vt4	2pff	4um2A	2pff	1ldjA	4y21A	5a9qA	1vt4	5voxP
		1.3	1.34	1.16	1.14	1.55	1.1	1.79	1.3	1.34	1.12
CifA3		5lj3A	2pff	4um2A	1vt4	4n5aA	2pff	4y21A	5lj3A	1vt4A	5voxP
		1.34	1.43	1.14	1.65	1.11	1.33	1.79	1.33	1.41	1.09
CifA4		5lj3A	2pff	4um2A	1vt4	4pjwA	2pff	4y21A	5lj3A	5voxP	1vt4
		1.33	1.39	1.08	1.34	1.1	1.15	1.79	1.32	1.07	1.34
CifB		5ijoJ	2oivA	5yz0A	1euv	1euv	5ijoJ	5ham	2xphA	3j3iA	5yfpB
		1.27	1.59	1.3	3.59	2.6	2.99	2.19	0.26	0.76	2.66
CifB1		5ijoJ	6edoA	5ijoJ	1euv	1euv	5ijoJ	5ham	2xphA	3j3iA	5yfpB
		1.28	1.46	1.27	3.36	2.42	2.82	2.22	0.19	0.73	2.66
CifB2		5ijoJ	6edoA	5ijoJ	1euv	1euv	5ijoJ	5ham	2xphA	3j3iA	5yfpB
		1.25	1.47	1.32	3.35	2.46	2.98	2.22	0.33	0.74	2.67
CifB3		5ijoJ	6edoA	5ijoJ	1euv	1euv	5ijoJ	5ham	3iayA	3j3iA	5yfpB
		1.26	1.42	1.29	3.36	2.44	2.84	2.22	0.52	0.73	2.63
CifB4		5ijoJ	6edoA	5ijoJ	1euv	1euv	5ijoJ	5ham	2xphA	3j3iA	5yfpB
		1.26	1.47	1.19	3.34	2.59	2.75	2.18	0.3	0.73	2.63
